# Supplementary material for: Tetra­kis{4-[(2H-tetra­zol-5-yl)meth­yl]morpholin-4-ium} dodeca­tungstosilicate hexa­hydrate
Source: Acta Crystallogr Sect E Struct Rep Online. 2011 Jan 29;67(Pt 2):m271–2. doi: 10.1107/S1600536811001772 (PMC3051431; doi:10.1107/S1600536811001772)
Supplement: Supplementary file 2 [file e-67-0m271-Isup2.hkl]

# 
# h,k,l, Fc-squared, Fo-squared, sigma(Fo-squared) and status flag 
# 
data_I
_shelx_title ' Si_0m in P1' 
_shelx_refln_list_code          4 
_shelx_F_calc_maximum      620.69 
_exptl_crystal_F_000      1646.00 
_reflns_d_resolution_high  0.7330 
 
loop_ 
 _symmetry_equiv_pos_as_xyz 
 'x, y, z' 
 
_cell_length_a    12.4512 
_cell_length_b    13.1805 
_cell_length_c    13.4065 
_cell_angle_alpha  93.856 
_cell_angle_beta  116.331 
_cell_angle_gamma 116.450 
 
_shelx_F_squared_multiplier     1.000 
 
loop_ 
 _refln_index_h 
 _refln_index_k 
 _refln_index_l 
 _refln_F_squared_calc 
 _refln_F_squared_meas 
 _refln_F_squared_sigma 
 _refln_observed_status 
   7  -1 -18    10116.67    10214.68    580.77 o 
   8  -1 -18     4118.00     4686.90    395.84 o 
   9  -1 -18     3265.52     3573.27    528.91 o 
  10  -1 -18    17178.05    17425.61   1125.24 o 
   6   0 -18     5159.89     5557.73    572.47 o 
   7   0 -18      177.85      301.48    176.25 o 
   8   0 -18     1940.47     2210.05    305.11 o 
   9   0 -18     6807.52     8253.52    638.33 o 
  10   0 -18      896.43     1145.98    399.28 o 
   6   1 -18     2709.62     2853.02    444.39 o 
   7   1 -18     2901.48     3091.32    325.73 o 
   8   1 -18     4552.49     4278.82    374.81 o 
   9   1 -18     3840.76     4652.87    395.62 o 
   5   2 -18    10386.23    10326.25    756.03 o 
   6   2 -18      595.42      506.62    266.01 o 
   7   2 -18     3151.51     3945.80    395.13 o 
   8   2 -18     6915.99     7336.78    470.51 o 
   9   2 -18      213.71      202.43    170.18 o 
   5   3 -18       65.99       75.71    240.09 o 
   6   3 -18    17299.27    16539.94    977.45 o 
   7   3 -18     3281.59     3541.92    342.10 o 
   8   3 -18      566.60      844.67    227.39 o 
   6   4 -18     4759.97     5299.02    586.47 o 
   7   4 -18      809.73     1019.17    226.96 o 
   8  -5 -17    11224.46    12926.98    679.78 o 
   9  -5 -17     4273.02     3744.30    434.70 o 
  10  -5 -17     3264.03     3733.59    438.28 o 
  11  -5 -17    12459.45    12659.10    719.05 o 
   7  -4 -17    14728.50    16652.44    742.30 o 
   8  -4 -17     4973.50     5446.72    468.22 o 
   9  -4 -17    12305.16    14157.14    726.48 o 
  10  -4 -17    12028.74    12639.64    696.43 o 
  11  -4 -17     4133.18     3839.33    445.76 o 
  12  -4 -17    11257.41    12196.67    686.90 o 
   6  -3 -17     9356.14     9186.54    330.11 o 
   7  -3 -17     2983.42     3119.13    356.66 o 
   8  -3 -17      182.48      306.34    218.82 o 
   9  -3 -17     8901.39     9185.09    939.08 o 
  10  -3 -17     2795.10     3116.97    398.84 o 
  11  -3 -17      113.11      284.20    229.56 o 
  12  -3 -17     6155.87     6808.83   1246.83 o 
   5  -2 -17     1678.47     1597.27    267.60 o 
   6  -2 -17     1832.29     1877.01    468.24 o 
   7  -2 -17     6061.62     7056.84    639.36 o 
   8  -2 -17     2623.88     2573.01    459.43 o 
   9  -2 -17     4845.59     5659.89    626.92 o 
  10  -2 -17     3419.12     2670.49    515.43 o 
  11  -2 -17     3190.77     3520.38    569.88 o 
  12  -2 -17     8686.11     8471.94    833.82 o 
   4  -1 -17     7902.18     8561.30    497.46 o 
   5  -1 -17     2787.91     2653.38    407.06 o 
   6  -1 -17       74.36       50.94    143.49 o 
   7  -1 -17     9184.34     9699.68    505.56 o 
   8  -1 -17     8974.15     8899.22    724.40 o 
   9  -1 -17     2187.84     2143.13    451.65 o 
  10  -1 -17     5291.36     5854.86    659.59 o 
  11  -1 -17    10638.50    10854.13    876.34 o 
  12  -1 -17     6030.16     7321.81    764.85 o 
   3   0 -17    12359.29    14563.77   1068.72 o 
   4   0 -17     6002.45     6012.06    431.50 o 
   5   0 -17     6479.94     8481.28    636.25 o 
   6   0 -17    10696.15    11277.48    526.52 o 
   7   0 -17    10154.15    10955.19    526.03 o 
   8   0 -17     8110.76     9693.63    732.18 o 
   9   0 -17    12337.44    14396.29    918.86 o 
  10   0 -17     7917.15     8074.74    728.03 o 
  11   0 -17     4364.37     4609.32    598.92 o 
  12   0 -17    11046.85    11781.80    928.71 o 
   3   1 -17     9805.75    10008.20    557.42 o 
   4   1 -17       67.51      386.31    234.38 o 
   5   1 -17     9945.97    11667.20    756.55 o 
   6   1 -17    10137.13    10670.94    672.81 o 
   7   1 -17      116.55      220.29    153.61 o 
   8   1 -17     8935.99    10246.39    521.95 o 
   9   1 -17    10278.39     9798.37    765.89 o 
  10   1 -17      741.15      423.13    300.75 o 
  11   1 -17     3827.49     4419.02    597.36 o 
   2   2 -17     4433.56     5233.12    445.27 o 
   3   2 -17     6209.87     7068.47    480.10 o 
   4   2 -17      989.80     1156.87    332.90 o 
   5   2 -17     7803.11     7176.10    611.88 o 
   6   2 -17     5227.26     5892.61    386.81 o 
   7   2 -17     4059.19     4480.78    352.72 o 
   8   2 -17    11915.39    12631.65    586.72 o 
   9   2 -17     1981.58     1978.38    285.39 o 
  10   2 -17     3746.48     4613.53    554.58 o 
  11   2 -17    10240.37    10974.94    585.66 o 
   2   3 -17     1995.43     1756.85    303.96 o 
   3   3 -17     8385.57    10743.37    575.48 o 
   4   3 -17     7840.66     7333.22    625.36 o 
   5   3 -17     1238.82     1240.06    223.15 o 
   6   3 -17     8694.88     9066.51    544.73 o 
   7   3 -17    11646.84    12150.19    559.71 o 
   8   3 -17     3389.03     3674.69    342.63 o 
   9   3 -17     1710.74     1993.01    304.13 o 
  10   3 -17     8159.86     8951.73    523.99 o 
   2   4 -17     2639.71     2763.09    363.34 o 
   3   4 -17     8735.75     9246.64    715.07 o 
   4   4 -17     3643.69     3840.84    493.13 o 
   5   4 -17     1996.75     2488.02    485.87 o 
   6   4 -17     6518.25     6737.36    620.95 o 
   7   4 -17     4334.88     5025.78    374.90 o 
   8   4 -17     5698.77     6825.72    441.98 o 
   9   4 -17     4647.80     3498.60    346.06 o 
   2   5 -17    13185.58    13498.41    689.98 o 
   3   5 -17      835.81      777.81    314.24 o 
   4   5 -17     4639.29     5928.49    589.06 o 
   5   5 -17    16037.95    16433.73    651.06 o 
   6   5 -17     1408.58     1623.63    252.05 o 
   7   5 -17     2675.14     3897.42    556.91 o 
   8   5 -17    11948.44    13054.48    607.18 o 
   9   5 -17     1482.73     1907.27    286.84 o 
   2   6 -17     3095.99     4493.60    434.10 o 
   3   6 -17     3209.82     3538.01    511.80 o 
   4   6 -17     8403.13     8911.15    715.07 o 
   5   6 -17     3548.80     3426.03    320.95 o 
   6   6 -17     4526.92     5358.19    447.24 o 
   7   6 -17     8340.20     9563.17    510.31 o 
   8   6 -17     5438.80     5771.08    426.99 o 
   3   7 -17     5833.70     5814.93    623.29 o 
   4   7 -17     6097.67     6673.12    648.18 o 
   5   7 -17     6087.62     6797.71    434.41 o 
   6   7 -17     6944.13     7931.65    473.41 o 
   8  -7 -16    47065.38    45020.86   1989.65 o 
   9  -7 -16     8669.81     8892.48    823.96 o 
  10  -7 -16      972.76      725.44    396.68 o 
  11  -7 -16    27614.78    25259.22   1406.29 o 
  12  -7 -16    14784.42    14205.85   1064.57 o 
   7  -6 -16     3123.34     3173.48    551.73 o 
   8  -6 -16     7169.88     8050.37    763.81 o 
   9  -6 -16      339.47      482.76    354.68 o 
  10  -6 -16      355.64      148.30    328.76 o 
  11  -6 -16     4621.72     4634.94    488.18 o 
  12  -6 -16      205.54      159.83    260.69 o 
  13  -6 -16      975.88     1008.33    319.33 o 
   5  -5 -16      419.11      739.44    344.83 o 
   6  -5 -16      358.93      104.23    295.57 o 
   7  -5 -16     8880.26     9016.93    766.41 o 
   8  -5 -16      622.55     1455.03    399.80 o 
   9  -5 -16     1616.67      971.23    369.72 o 
  10  -5 -16     6832.80     6781.96    529.01 o 
  11  -5 -16     1689.69     2815.39    418.72 o 
  12  -5 -16     2124.61     2269.51    376.89 o 
  13  -5 -16     7941.72     7462.13    568.99 o 
   4  -4 -16      944.64     1170.87    388.91 o 
   5  -4 -16    12080.30    12119.37    862.85 o 
   6  -4 -16     4720.41     5276.54    340.59 o 
   7  -4 -16      302.79      542.40    312.16 o 
   8  -4 -16    20696.55    21426.60    857.97 o 
   9  -4 -16     2877.55     2794.27    504.28 o 
  10  -4 -16     3012.09     3216.40    404.43 o 
  11  -4 -16    14366.44    14490.44    745.67 o 
  12  -4 -16     6499.02     6597.87    520.38 o 
  13  -4 -16     2261.54     2257.79    363.60 o 
   3  -3 -16      316.42      883.60    360.91 o 
   4  -3 -16    36687.14    37449.88   1760.71 o 
   5  -3 -16    18746.67    19074.94    610.89 o 
   6  -3 -16     1103.72     1563.28    265.01 o 
   7  -3 -16    29126.27    28959.77   1210.02 o 
   8  -3 -16    29781.40    31753.39   1064.01 o 
   9  -3 -16      218.77      297.57    214.23 o 
  10  -3 -16    14984.26    14180.82    705.87 o 
  11  -3 -16    35322.39    33494.07   1415.88 o 
  12  -3 -16      153.50     -122.86    183.85 o 
  13  -3 -16     2854.61     3151.03    525.54 o 
   3  -2 -16     9929.60     9644.66    609.00 o 
   4  -2 -16    23454.66    22680.10   1603.07 o 
   5  -2 -16      958.43      823.87    160.69 o 
   6  -2 -16     1440.38     1211.66    235.82 o 
   7  -2 -16    18766.96    18967.68    755.51 o 
   8  -2 -16     1576.18     1918.69    638.33 o 
   9  -2 -16      328.75      709.12    235.22 o 
  10  -2 -16     8492.46     8198.31    531.98 o 
  11  -2 -16      862.93     1177.40    268.36 o 
  12  -2 -16     1123.19      821.11    252.63 o 
  13  -2 -16     1415.41     1611.46    315.77 o 
   2  -1 -16      486.07      346.47    241.64 o 
   3  -1 -16     1588.91     2783.02    548.10 o 
   4  -1 -16     1248.09     1838.36    264.45 o 
   5  -1 -16     1255.17     1140.32    200.93 o 
   6  -1 -16     5754.66     5666.23    372.51 o 
   7  -1 -16     1609.44     1743.86    367.65 o 
   8  -1 -16     1561.21     1428.58    367.65 o 
   9  -1 -16     6236.33     5591.96    600.99 o 
  10  -1 -16     3942.20     3602.31    526.84 o 
  11  -1 -16     1655.66     2018.17    441.28 o 
  12  -1 -16     7284.18     7302.63    739.44 o 
  13  -1 -16     5729.31     6872.24    748.26 o 
   1   0 -16     4287.49     4585.99    752.92 o 
   2   0 -16     5236.03     5825.82    736.33 o 
   3   0 -16     4648.64     5256.47    398.58 o 
   4   0 -16     4493.46     5869.38    502.99 o 
   5   0 -16     2334.78     2288.30    254.94 o 
   6   0 -16     7842.96     8346.42    433.66 o 
   7   0 -16     4310.89     3879.21    472.91 o 
   8   0 -16     4395.33     5542.18    565.21 o 
   9   0 -16    11395.60    12074.77    833.82 o 
  10   0 -16      292.25      248.90    266.53 o 
  11   0 -16     8005.07    11085.39    834.33 o 
  12   0 -16     5569.66     4444.94    620.18 o 
  13   0 -16      116.48      -96.45    257.72 o 
   1   1 -16    13307.62    14408.21   1138.72 o 
   2   1 -16     3616.90     4843.70    685.77 o 
   3   1 -16    15478.05    15187.94    656.44 o 
   4   1 -16    34844.43    34800.92   1399.03 o 
   5   1 -16     1631.97     1732.87    231.22 o 
   6   1 -16     5482.05     5621.28    366.78 o 
   7   1 -16    39736.06    40033.52   1145.84 o 
   8   1 -16     1162.27     1034.49    324.61 o 
   9   1 -16     1322.31     1457.62    369.20 o 
  10   1 -16    36959.34    34150.67   1599.70 o 
  11   1 -16     2945.90     3544.75    532.54 o 
  12   1 -16      840.30     1339.91    414.83 o 
   0   2 -16    36628.78    36883.38   1964.24 o 
   1   2 -16     2488.17     2686.16    436.35 o 
   2   2 -16     1790.27     1834.61    288.64 o 
   3   2 -16    35872.25    35773.19   1466.44 o 
   4   2 -16     5256.32     5375.85    371.79 o 
   5   2 -16      197.81      259.35    143.75 o 
   6   2 -16    20071.48    20768.89    720.30 o 
   7   2 -16     9006.82     9576.60    477.01 o 
   8   2 -16      890.50     1279.72    227.87 o 
   9   2 -16     6361.79     6903.52    434.23 o 
  10   2 -16     5429.27     5186.46    597.88 o 
  11   2 -16     2173.22     1297.39    391.50 o 
  12   2 -16     1078.30     2069.50    478.10 o 
   0   3 -16     2265.05     2953.10    633.14 o 
   1   3 -16      427.22      275.11    272.75 o 
   2   3 -16     1487.58     2072.85    296.94 o 
   3   3 -16     1375.88     2251.51    370.76 o 
   4   3 -16      683.41      509.92    174.49 o 
   5   3 -16     3047.94     3389.79    290.58 o 
   6   3 -16     2330.54     3044.84    288.32 o 
   7   3 -16      324.37      403.02    169.26 o 
   8   3 -16     5996.73     6095.23    426.24 o 
   9   3 -16     5358.61     6328.49    417.80 o 
  10   3 -16     2756.97     3250.61    336.03 o 
  11   3 -16     4984.87     4761.81    400.06 o 
   0   4 -16     1498.32     1232.75    289.04 o 
   1   4 -16     1048.45      984.42    249.36 o 
   2   4 -16     7093.39     6889.08    463.97 o 
   3   4 -16      223.99      102.67    196.53 o 
   4   4 -16     2274.63     2279.04    249.98 o 
   5   4 -16    12488.93    12412.64    530.96 o 
   6   4 -16      418.87      315.30    160.71 o 
   7   4 -16     2553.02     3359.60    337.83 o 
   8   4 -16     7840.22     7469.79    435.15 o 
   9   4 -16     2792.71     2823.65    313.05 o 
  10   4 -16     3981.53     5486.32    411.91 o 
  11   4 -16     3373.25     3364.34    359.33 o 
   0   5 -16    15835.28    15916.58   1145.98 o 
   1   5 -16     5724.97     5819.01    647.92 o 
   2   5 -16       63.89      156.08    241.12 o 
   3   5 -16    31110.46    29237.48   1338.88 o 
   4   5 -16     3917.28     4918.75    331.94 o 
   5   5 -16     1731.51     1960.80    375.94 o 
   6   5 -16    22003.84    21226.07    741.46 o 
   7   5 -16     4156.18     4965.07    368.57 o 
   8   5 -16     2818.93     2919.30    307.39 o 
   9   5 -16    11983.16    11585.18    571.86 o 
  10   5 -16     8796.90     9374.14    519.88 o 
   0   6 -16     9136.59     9354.01    592.73 o 
   1   6 -16      552.99      595.71    238.79 o 
   2   6 -16    21780.30    21159.63   1131.98 o 
   3   6 -16    15448.41    15076.09    907.45 o 
   4   6 -16      926.01      940.33    205.07 o 
   5   6 -16     7321.95     7571.66    430.78 o 
   6   6 -16    22375.80    21012.50    872.97 o 
   7   6 -16      547.23      659.24    344.31 o 
   8   6 -16     2150.02     2859.52    545.77 o 
   9   6 -16    12369.74    13038.19    619.02 o 
   0   7 -16      274.00       16.73    207.44 o 
   1   7 -16     1290.49     1742.70    306.06 o 
   2   7 -16     5951.66     5879.23    611.88 o 
   3   7 -16      123.59      486.39    277.94 o 
   4   7 -16     1643.49     1763.92    250.84 o 
   5   7 -16     2643.20     3958.60    341.88 o 
   6   7 -16      921.92      820.14    243.97 o 
   7   7 -16     4528.19     4148.45    362.08 o 
   8   7 -16     1147.62     2093.93    776.78 o 
   0   8 -16      406.25      777.40    269.54 o 
   1   8 -16     5742.35     6040.93   1137.16 o 
   2   8 -16     2156.30     2386.85    443.35 o 
   3   8 -16      888.00     1685.26    424.17 o 
   4   8 -16     5818.98     5608.27    392.01 o 
   5   8 -16     4224.69     4493.97    369.28 o 
   6   8 -16     1145.83     2269.57    304.82 o 
   7   8 -16     4751.90     4119.49    379.69 o 
   1   9 -16     4288.77     4529.32    826.82 o 
   2   9 -16     5593.55     5211.87    632.10 o 
   3   9 -16     3943.95     4448.57    571.43 o 
   4   9 -16     4783.53     4118.69    368.40 o 
   5   9 -16     2233.93     2247.14    757.07 o 
   9  -9 -15      820.44      660.10    386.31 o 
  10  -9 -15     9984.99     9344.13    853.52 o 
  11  -9 -15     2338.70     2134.32    511.28 o 
  12  -9 -15     5906.38     6078.87    725.44 o 
   7  -8 -15      166.36      -47.71    315.79 o 
   8  -8 -15    45878.27    44311.50   1913.94 o 
   9  -8 -15     6303.79     6279.55    700.03 o 
  10  -8 -15      456.73      155.56    338.09 o 
  11  -8 -15    36906.18    37987.88   1770.82 o 
  12  -8 -15    22967.68    22732.37   1360.65 o 
  13  -8 -15     1059.96     1397.47    473.95 o 
   7  -7 -15    20363.74    20294.18   1201.46 o 
   8  -7 -15    41874.09    41393.15   1808.16 o 
   9  -7 -15     1227.87     1122.13    402.91 o 
  10  -7 -15    10797.69    11807.72    900.71 o 
  11  -7 -15    52237.68    53447.70   2189.29 o 
  12  -7 -15     6613.33     7323.37    779.89 o 
  13  -7 -15     1563.93      994.02    316.26 o 
  14  -7 -15    30916.68    29441.51   1352.62 o 
   4  -6 -15     7393.76     6989.43    715.07 o 
   5  -6 -15       33.06      493.13    296.09 o 
   7  -6 -15     4575.86     5090.53    612.40 o 
   8  -6 -15     2291.24     2468.26    470.84 o 
   9  -6 -15     2309.96     2079.35    460.98 o 
  10  -6 -15      916.51     1289.10    397.72 o 
  11  -6 -15     3825.99     3599.38    441.93 o 
  12  -6 -15      722.92      657.01    277.77 o 
  13  -6 -15     1043.34      745.69    293.06 o 
  14  -6 -15     2192.63     2361.14    392.94 o 
   3  -5 -15     3370.13     3151.70    564.69 o 
   4  -5 -15     1593.19     2124.99    455.80 o 
   5  -5 -15      894.89     1282.35    369.72 o 
   6  -5 -15     7887.73     8007.33    656.99 o 
   7  -5 -15     2255.97     2456.85    455.28 o 
   8  -5 -15     2204.76     2833.31    482.76 o 
   9  -5 -15     4205.94     3484.08    525.80 o 
  10  -5 -15     4457.21     4042.01    432.81 o 
  11  -5 -15     3236.98     3121.39    403.03 o 
  12  -5 -15      641.08      760.09    269.73 o 
  13  -5 -15     9745.31    10093.78    687.85 o 
  14  -5 -15     4497.01     4897.11    467.72 o 
   2  -4 -15     1066.92      877.89    389.94 o 
   3  -4 -15     2156.27     2110.47    466.17 o 
   4  -4 -15    22983.21    24010.58   1273.02 o 
   5  -4 -15     2981.86     3677.17    356.36 o 
   6  -4 -15     4480.99     4573.08    367.20 o 
   7  -4 -15    24053.97    25030.55   1236.20 o 
   8  -4 -15    24461.50    23262.84   1218.06 o 
   9  -4 -15     2893.72     2309.83    337.05 o 
  10  -4 -15     9581.96     8694.04    566.61 o 
  11  -4 -15    50753.99    47838.48   1460.88 o 
  12  -4 -15     1377.94     1464.21    369.72 o 
  13  -4 -15     3143.05     3447.93    718.18 o 
  14  -4 -15    46190.57    45902.14   1421.27 o 
   2  -3 -15      703.85     1176.88    319.16 o 
   3  -3 -15    15967.11    16609.98    773.26 o 
   4  -3 -15    63797.61    64936.70   1368.40 o 
   6  -3 -15     5901.67     6674.67    609.81 o 
   7  -3 -15    90581.22    90091.45   2178.50 o 
   8  -3 -15    15171.87    14430.92    659.02 o 
   9  -3 -15      384.05      139.31    185.01 o 
  10  -3 -15    75671.92    76005.40   1985.07 o 
  11  -3 -15    37247.97    36332.43   1181.37 o 
  12  -3 -15     1467.51      920.24    253.73 o 
  13  -3 -15    30349.79    28226.24   1042.50 o 
  14  -3 -15    40347.97    39674.02   1385.54 o 
   1  -2 -15     1056.42      914.98    304.82 o 
   2  -2 -15      885.19     1452.61    313.49 o 
   3  -2 -15    17982.71    19411.85    832.87 o 
   4  -2 -15     9088.37     9465.89    512.33 o 
   5  -2 -15      955.51     1548.21    238.25 o 
   6  -2 -15     5433.47     5643.54    391.73 o 
   7  -2 -15    20532.54    20784.58    782.89 o 
   8  -2 -15       36.08      136.65    217.79 o 
   9  -2 -15     1980.53     1819.82    292.57 o 
  10  -2 -15    13858.52    13159.74    646.01 o 
  11  -2 -15     1232.40     1590.60    288.06 o 
  12  -2 -15      109.44      218.26    199.26 o 
  13  -2 -15     5643.76     6340.72    493.31 o 
  14  -2 -15     4359.76     4203.65    442.45 o 
   0  -1 -15      542.26      854.74    313.99 o 
   1  -1 -15     1955.43     2485.69    400.23 o 
   2  -1 -15     5943.95     5106.60    668.92 o 
   3  -1 -15      801.34      959.26    199.74 o 
   4  -1 -15     1420.14     1661.63    243.20 o 
   5  -1 -15    10537.66    11565.22    489.21 o 
   6  -1 -15     3391.13     3514.83    368.94 o 
   7  -1 -15     1975.27     2581.58    294.41 o 
   8  -1 -15     2121.20     1967.18    279.08 o 
   9  -1 -15     8017.30     7429.96    475.28 o 
  10  -1 -15      192.30      462.19    197.83 o 
  11  -1 -15       69.92     -186.66    173.10 o 
  12  -1 -15     5975.54     6377.57    557.69 o 
  13  -1 -15      297.70      103.51    188.97 o 
  14  -1 -15     1869.14     2327.35    352.57 o 
   0   0 -15     3477.78     4431.37   1483.55 o 
   1   0 -15     1277.86     1967.87    507.65 o 
   2   0 -15    10303.18     9759.22    505.94 o 
   3   0 -15     3910.95     4321.63    348.53 o 
   4   0 -15     9941.94    10698.38    620.44 o 
   5   0 -15     8085.19     8221.65    408.46 o 
   6   0 -15      797.64     1103.98    272.75 o 
   7   0 -15    26397.54    27809.42   1249.17 o 
   8   0 -15      722.19      954.28    224.22 o 
   9   0 -15      622.84      877.32    224.23 o 
  10   0 -15    33945.14    34531.84   1074.21 o 
  11   0 -15     5593.83     6547.11    664.77 o 
  12   0 -15     2811.04     3058.88    513.36 o 
  13   0 -15    18442.60    18995.76   1185.91 o 
  -1   1 -15     6772.40     6528.35    628.78 o 
   0   1 -15    54723.22    56059.07   2490.04 o 
   1   1 -15      934.39      811.29    424.43 o 
   2   1 -15     2674.36     3195.08    317.21 o 
   3   1 -15    73759.29    71895.87   2417.44 o 
   4   1 -15    21684.08    20593.93    682.16 o 
   5   1 -15      364.10      366.39    157.38 o 
   6   1 -15    66655.10    68816.37   1652.45 o 
   7   1 -15    63372.36    63956.99   2255.66 o 
   8   1 -15      952.32      970.71    302.31 o 
   9   1 -15    34948.05    36125.28   1561.85 o 
  10   1 -15    79701.13    81860.70   2869.61 o 
  11   1 -15     4673.42     5593.00    622.25 o 
  12   1 -15     9416.62     8894.04    796.48 o 
  13   1 -15    62539.88    58128.06   2440.26 o 
  -1   2 -15    24319.74    24606.38   1569.11 o 
   0   2 -15    21181.03    24082.13   1444.66 o 
   1   2 -15      586.11      710.62    212.93 o 
   2   2 -15    16456.13    17931.49    708.80 o 
   3   2 -15    43840.85    41778.42   1612.15 o 
   4   2 -15     1942.33     2224.51    229.46 o 
   5   2 -15     3498.32     3904.00    297.59 o 
   6   2 -15    46371.97    47219.29   1226.48 o 
   7   2 -15     7178.35     7554.55    715.85 o 
   8   2 -15      480.60      512.32    246.31 o 
   9   2 -15    22557.37    24284.88   1203.02 o 
  10   2 -15    11085.17    10470.40    797.00 o 
  11   2 -15      271.41      476.02    295.05 o 
  12   2 -15     6598.86     6415.92    691.74 o 
  13   2 -15     9311.28    10265.06    868.56 o 
  -1   3 -15      679.08      423.13    378.02 o 
   0   3 -15      155.88     -149.21    157.23 o 
   1   3 -15     1029.40      627.92    208.44 o 
   2   3 -15      814.73      442.38    187.88 o 
   3   3 -15       49.18      -92.79    159.19 o 
   4   3 -15      803.62      777.71    255.64 o 
   5   3 -15     2779.23     2479.63    250.70 o 
   6   3 -15      266.91      293.83    151.21 o 
   7   3 -15      216.67      -44.32    121.40 o 
   8   3 -15     5842.66     6495.74    399.12 o 
   9   3 -15     1068.42      963.89    219.27 o 
  10   3 -15      473.28      972.59    369.98 o 
  11   3 -15     2353.59     2236.22    304.43 o 
  12   3 -15     1674.57     2002.10    501.17 o 
  -2   4 -15     6823.58     7066.69    905.89 o 
  -1   4 -15      681.18      419.83    357.79 o 
   0   4 -15     3869.82     5036.51    420.23 o 
   1   4 -15     6987.63     6582.11    539.54 o 
   2   4 -15     3938.09     2956.21    422.09 o 
   3   4 -15     9113.78     9204.92    424.15 o 
   4   4 -15     1227.10     1341.33    351.05 o 
   5   4 -15     5354.86     4869.75    326.00 o 
   6   4 -15    15933.74    15360.99    600.96 o 
   7   4 -15      663.98      956.64    209.17 o 
   8   4 -15    10119.06    10146.52    499.87 o 
   9   4 -15     4699.48     4287.84    355.34 o 
  10   4 -15     9784.44     9898.58    523.79 o 
  11   4 -15     3495.99     3453.03    360.73 o 
  -2   5 -15     2626.15     3424.97    688.62 o 
  -1   5 -15    36289.90    39262.86   1276.22 o 
   0   5 -15    13584.98    13511.36   1074.94 o 
   1   5 -15     2453.12     2426.67    418.98 o 
   2   5 -15    33505.11    31348.98   1371.03 o 
   3   5 -15    50322.71    49387.52   1250.77 o 
   4   5 -15      796.52     1071.20    207.68 o 
   5   5 -15    15771.22    15162.05    584.58 o 
   6   5 -15    74347.64    72230.01   1719.81 o 
   7   5 -15     3230.11     3543.11    485.61 o 
   8   5 -15     5720.80     5668.67    388.51 o 
   9   5 -15    64028.48    62619.53   1624.58 o 
  10   5 -15    12072.68    12886.32    599.95 o 
  11   5 -15     1511.97     2223.61    309.94 o 
  -2   6 -15     9650.19    10692.19    815.15 o 
  -1   6 -15    43558.06    42112.07   1997.94 o 
   0   6 -15     1742.39     1851.08    312.95 o 
   1   6 -15     3582.21     3476.75    368.99 o 
   2   6 -15    56672.28    54441.74   2026.98 o 
   3   6 -15    18138.06    17950.07    634.50 o 
   4   6 -15      672.66      800.99    181.41 o 
   5   6 -15    34538.22    32495.29    971.38 o 
   6   6 -15    29306.77    29422.45   1299.21 o 
   7   6 -15      881.66     1396.08    222.37 o 
   8   6 -15    16415.62    14903.13   1022.31 o 
   9   6 -15    26001.43    25337.18    883.57 o 
  10   6 -15     1423.56     1565.30    275.23 o 
  -2   7 -15     2928.91     3297.54    432.62 o 
  -1   7 -15     4039.91     4154.57    615.51 o 
   0   7 -15     1571.87     1418.82    773.66 o 
   1   7 -15     1085.83      729.07    306.46 o 
   2   7 -15     4840.69     4668.95    520.62 o 
   3   7 -15      730.37      582.61    180.01 o 
   4   7 -15      289.56      170.71    183.56 o 
   5   7 -15     3441.65     3540.80    312.11 o 
   6   7 -15      543.20      362.09    328.24 o 
   7   7 -15     1050.32      732.88    205.11 o 
   8   7 -15      804.36      916.35    225.04 o 
   9   7 -15      799.99     1362.86    260.67 o 
  -2   8 -15     4041.17     3105.49    429.52 o 
  -1   8 -15      651.96      863.54    261.72 o 
   0   8 -15     1928.16     1687.09    320.13 o 
   1   8 -15    11645.61    11042.87    812.04 o 
   2   8 -15     1343.00     1208.72    344.83 o 
   3   8 -15      676.46      934.09    206.37 o 
   4   8 -15     9095.59     8155.60    452.59 o 
   5   8 -15      860.20     1275.24    357.02 o 
   6   8 -15     2997.59     3349.19    326.02 o 
   7   8 -15     5315.19     4700.81    383.62 o 
   8   8 -15      805.79     1069.50    244.81 o 
  -2   9 -15     4854.96     5312.16    517.91 o 
  -1   9 -15    14269.00    13485.46    729.59 o 
   0   9 -15     1279.83      811.59    265.23 o 
   1   9 -15     2337.87     2539.82    467.21 o 
   2   9 -15    33423.82    32972.02   1516.74 o 
   3   9 -15     1852.77     2465.81    286.83 o 
   4   9 -15      426.00      245.17    163.99 o 
   5   9 -15    37293.39    36552.28   1101.54 o 
   6   9 -15    11017.85    12242.78    593.34 o 
   7   9 -15      841.28     1180.87    247.28 o 
  -1  10 -15    15518.22    16325.12    814.05 o 
   0  10 -15      839.00      896.49    313.98 o 
   1  10 -15    29623.32    28396.92   1433.77 o 
   2  10 -15    32708.28    33061.21   1549.92 o 
   3  10 -15      864.69     1249.20    344.31 o 
   4  10 -15    15911.70    15612.53    675.17 o 
   5  10 -15    42080.57    41079.83   1598.41 o 
   1  11 -15     6249.73     6704.23    750.85 o 
   2  11 -15     1931.70     2661.16    477.06 o 
   3  11 -15       42.09       39.68    187.62 o 
   9 -10 -14     9993.42     9474.28    858.19 o 
  10 -10 -14     8028.98     7275.15    755.00 o 
  11 -10 -14     3545.16     2346.92    520.62 o 
  12 -10 -14     4481.69     4085.07    645.59 o 
  13 -10 -14     8525.03    10613.52    934.93 o 
   8  -9 -14     1137.41     1734.52    448.54 o 
   9  -9 -14     2620.71     3258.52    537.73 o 
  10  -9 -14     6723.28     6911.65    724.40 o 
  11  -9 -14      418.82      534.62    353.65 o 
  12  -9 -14      922.24     1011.16    429.87 o 
  13  -9 -14     9786.35     8546.09    839.00 o 
  14  -9 -14      142.96      510.76    354.16 o 
   8  -8 -14     4405.79     4309.60    593.73 o 
   9  -8 -14     7171.84     7509.01    719.22 o 
  10  -8 -14     1044.30      748.26    344.31 o 
  11  -8 -14    11669.95    11351.92    893.97 o 
  12  -8 -14     2955.11     3603.87    592.69 o 
  13  -8 -14     1661.25     1779.12    489.50 o 
  14  -8 -14    12030.78    11803.73    690.48 o 
  15  -8 -14     2072.75     2546.84    396.28 o 
   4  -7 -14     3967.24     4137.45    570.91 o 
   5  -7 -14    10620.63    12087.22    839.00 o 
   7  -7 -14    12314.29    13774.04    930.26 o 
   8  -7 -14     1066.91     1071.31    356.76 o 
   9  -7 -14     9585.82    10103.28    807.37 o 
  10  -7 -14    12259.65    12293.60    893.45 o 
  11  -7 -14     1751.95     2528.41    517.51 o 
  12  -7 -14     7043.33     7156.40    756.55 o 
  13  -7 -14     4679.12     4407.32    473.62 o 
  14  -7 -14     4824.25     5031.56    492.16 o 
  15  -7 -14      835.45      989.77    325.64 o 
   3  -6 -14     4436.10     3730.39    571.43 o 
   4  -6 -14     4837.15     5783.30    623.81 o 
   5  -6 -14    17313.71    18370.91   1043.83 o 
   6  -6 -14     9675.41     9693.63    710.92 o 
   7  -6 -14     4546.86     4480.20    554.32 o 
   8  -6 -14    12404.62    14006.86    907.97 o 
   9  -6 -14     8329.05     9005.52    728.03 o 
  10  -6 -14     7640.43     7267.37    709.88 o 
  11  -6 -14     4710.26     4537.24    624.84 o 
  12  -6 -14     8340.70     8477.73    720.26 o 
  13  -6 -14     7016.53     8045.27    844.96 o 
  14  -6 -14      309.53      592.50    271.46 o 
  15  -6 -14     1606.37     1635.76    626.14 o 
   2  -5 -14     5622.21     4813.63    653.88 o 
   3  -5 -14    10099.59     9447.84    800.11 o 
   4  -5 -14     5438.18     6325.18    636.25 o 
   5  -5 -14     4838.18     5169.35    543.43 o 
   6  -5 -14    15717.08    15731.01    873.74 o 
   7  -5 -14     3822.39     4562.65    530.99 o 
   8  -5 -14     2565.72     2182.03    425.72 o 
   9  -5 -14    17640.18    17451.02   1029.82 o 
  10  -5 -14     5366.01     5143.94    611.36 o 
  11  -5 -14     1536.05     1445.89    310.45 o 
  12  -5 -14    10609.26    11015.18    630.65 o 
  13  -5 -14     6956.71     6969.72    528.96 o 
  14  -5 -14     1462.38     1359.03    312.47 o 
  15  -5 -14     3937.34     4278.95    573.51 o 
   1  -4 -14     3958.28     5045.42    706.25 o 
   2  -4 -14     8939.34     9118.56    802.70 o 
   3  -4 -14      166.62      393.83    207.79 o 
   4  -4 -14     8109.05     9917.81    529.95 o 
   5  -4 -14    10962.15    11955.51    777.29 o 
   6  -4 -14     3593.21     3366.47    470.06 o 
   7  -4 -14     9590.30    10288.40    720.77 o 
   8  -4 -14     6562.44     7316.11    627.95 o 
   9  -4 -14     9432.59     9774.89   1023.08 o 
  10  -4 -14     7454.96     6333.25    489.77 o 
  11  -4 -14     6515.12     6163.14    474.92 o 
  12  -4 -14    11319.27    11074.20    623.72 o 
  13  -4 -14     1440.35     1319.00    675.66 o 
  14  -4 -14    13422.58    14217.25   1154.02 o 
  15  -4 -14     5821.09     5926.15    970.19 o 
   0  -3 -14     7827.06     9065.15    915.75 o 
   1  -3 -14     1857.63     1895.31    368.38 o 
   2  -3 -14     6771.12     6479.15    515.02 o 
   3  -3 -14     6751.95     7247.15    966.56 o 
   4  -3 -14     1741.45     1518.48    258.18 o 
   6  -3 -14     5246.73     5876.12    543.43 o 
   7  -3 -14     9032.82     9982.97    710.92 o 
   8  -3 -14     7481.66     7877.13    643.25 o 
   9  -3 -14     5427.85     5219.19    681.11 o 
  10  -3 -14    16586.39    16216.85    723.34 o 
  11  -3 -14     2568.77     2865.01    352.54 o 
  12  -3 -14     1751.49     1556.26    291.68 o 
  13  -3 -14    16149.34    15626.37    720.71 o 
  14  -3 -14     1713.53     2206.54    346.21 o 
  15  -3 -14     1061.52     1261.26    587.51 o 
   0  -2 -14     1714.54     2185.29    389.22 o 
   1  -2 -14    18372.19    18892.18    864.13 o 
   2  -2 -14     4560.88     5554.16    850.67 o 
   3  -2 -14     2897.32     3501.12    297.63 o 
   4  -2 -14    15341.48    15369.07    769.00 o 
   5  -2 -14    10998.70    12350.64    760.18 o 
   6  -2 -14     5554.62     6199.27    384.80 o 
   7  -2 -14     6092.47     6131.56    405.60 o 
   8  -2 -14    10837.91    10241.40    529.28 o 
   9  -2 -14    13642.87    14517.88    649.52 o 
  10  -2 -14     1656.00     1724.37    280.48 o 
  11  -2 -14     4504.90     4284.59    448.80 o 
  12  -2 -14     8033.15     7786.59   1218.06 o 
  13  -2 -14     2334.23     2367.43    349.96 o 
  14  -2 -14       90.29        4.38    274.05 o 
  15  -2 -14     3076.48     3386.97    422.38 o 
  -1  -1 -14     6346.61     6249.57    614.41 o 
   0  -1 -14    11659.69    11921.27    717.19 o 
   1  -1 -14     8618.87     9344.13    854.04 o 
   2  -1 -14    11808.78    12386.92    611.10 o 
   3  -1 -14    11804.79    12310.91    597.83 o 
   4  -1 -14    10057.33    10286.00    441.07 o 
   5  -1 -14    14272.34    14373.29    569.60 o 
   6  -1 -14    13482.32    13327.21    562.64 o 
   7  -1 -14     4670.68     5322.19    372.04 o 
   8  -1 -14     9091.91     8598.72    689.66 o 
   9  -1 -14    18587.07    17716.13    716.02 o 
  10  -1 -14      987.27     1257.30    249.63 o 
  11  -1 -14     1894.73     1763.14    299.10 o 
  12  -1 -14    11621.62    11623.30    801.15 o 
  13  -1 -14       51.96        0.27    173.28 o 
  14  -1 -14      377.07      404.45    218.38 o 
  -2   0 -14     4026.07     4929.08    590.73 o 
  -1   0 -14     3579.00     3820.59    498.48 o 
   0   0 -14     6810.08     8622.84    877.89 o 
   1   0 -14     6042.86     6658.76    478.87 o 
   2   0 -14    14131.90    13907.06    576.82 o 
   3   0 -14     3212.26     3556.09    258.83 o 
   4   0 -14     6058.70     6222.85    444.68 o 
   5   0 -14    19300.29    18812.43    659.85 o 
   6   0 -14     2236.58     2459.29    256.35 o 
   7   0 -14     6701.12     6704.25    410.16 o 
   8   0 -14    20664.01    20069.74   1473.44 o 
   9   0 -14       28.35      201.13    187.45 o 
  10   0 -14    10676.29    10531.81    676.44 o 
  11   0 -14     8472.21     9167.33    500.82 o 
  12   0 -14     2218.50     2346.77    304.87 o 
  13   0 -14    10791.76    11597.29    590.33 o 
  14   0 -14     2802.64     3496.50    383.44 o 
  -2   1 -14     5699.08     6587.41    693.29 o 
  -1   1 -14     5530.22     4196.04    723.37 o 
   0   1 -14     6030.71     6497.85    763.29 o 
   1   1 -14     8372.57     8408.56    606.18 o 
   2   1 -14     2520.31     2607.58    278.19 o 
   3   1 -14    14142.12    14935.42    530.44 o 
   4   1 -14     4750.20     4853.39    245.71 o 
   5   1 -14      960.54     1316.86    173.24 o 
   6   1 -14    19780.77    20202.46    955.41 o 
   7   1 -14     2256.96     2428.80    276.86 o 
   8   1 -14     2189.50     2191.44    258.95 o 
   9   1 -14    17422.07    17510.63    655.75 o 
  10   1 -14     7924.02     9202.83   1126.27 o 
  11   1 -14     2824.93     3318.25    316.79 o 
  12   1 -14     7290.94     7800.10    933.38 o 
  13   1 -14    13437.20    14364.14    995.60 o 
  14   1 -14     2729.59     3140.81    562.62 o 
  -2   2 -14     1133.06     2918.87    702.11 o 
  -1   2 -14     2590.65     3234.67    629.51 o 
   0   2 -14     6601.50     6644.26    745.15 o 
   1   2 -14     5369.84     6030.94    452.95 o 
   2   2 -14     5856.13     5870.42    474.98 o 
   3   2 -14      736.14      548.68    137.92 o 
   4   2 -14     9146.32     9036.25    406.29 o 
   5   2 -14     6628.41     7733.77    379.58 o 
   6   2 -14     1052.13     1298.48    197.44 o 
   7   2 -14     3976.69     4169.60    443.87 o 
   8   2 -14     3701.38     4048.26    467.73 o 
   9   2 -14     4748.51     5171.42    537.21 o 
  10   2 -14      839.51      896.04    316.31 o 
  11   2 -14     1200.53     1444.66    385.28 o 
  12   2 -14     6224.72     6430.44    660.62 o 
  13   2 -14      382.31      260.83    325.13 o 
  -3   3 -14     9702.89     8687.14   1038.12 o 
  -2   3 -14     3251.52     3902.03    711.96 o 
  -1   3 -14     6101.88     6400.99    468.09 o 
   0   3 -14     8902.90     7665.90    575.58 o 
   1   3 -14     6902.05     6882.16    733.74 o 
   2   3 -14     9671.77    10798.12    649.73 o 
   3   3 -14     9392.20     9958.03    417.96 o 
   4   3 -14     8341.44     8462.96    393.06 o 
   5   3 -14    13745.42    13703.00    525.06 o 
   6   3 -14     1973.90     1929.48    228.38 o 
   7   3 -14     3937.25     3973.81    303.65 o 
   8   3 -14    19970.86    20401.76    717.15 o 
   9   3 -14     3808.48     4583.91    516.99 o 
  10   3 -14      773.14      523.73    265.49 o 
  11   3 -14     9031.65     9459.25    746.70 o 
  12   3 -14     4885.51     4029.59    586.47 o 
  -3   4 -14     5308.69     7380.41    952.56 o 
  -2   4 -14     7971.84     7352.29    532.41 o 
  -1   4 -14     2281.26     2618.74    336.96 o 
   0   4 -14     8628.87    10174.98    863.37 o 
   1   4 -14    16453.27    16087.25    821.89 o 
   2   4 -14     2949.08     2831.76    386.83 o 
   3   4 -14    12195.73    12814.41    485.50 o 
   4   4 -14    14915.12    14367.05    755.00 o 
   5   4 -14     9382.93     9386.87    431.28 o 
   6   4 -14     6444.09     6444.83    365.93 o 
   7   4 -14    12354.24    12481.24    844.70 o 
   8   4 -14    12015.03    12445.18   1195.24 o 
   9   4 -14     6520.91     5629.11    381.94 o 
  10   4 -14     3306.60     4078.11    347.41 o 
  11   4 -14    12861.57    13969.66    626.26 o 
  12   4 -14     1408.98     1189.64    251.94 o 
  -3   5 -14     3353.07     4070.04    746.70 o 
  -2   5 -14      131.47       44.84    200.09 o 
  -1   5 -14    19441.31    18880.17    801.75 o 
   0   5 -14     4747.54     5864.02    443.09 o 
   1   5 -14     5007.97     5363.28    512.32 o 
   2   5 -14    21375.15    20949.83    654.68 o 
   3   5 -14     9179.89     9603.77    423.02 o 
   4   5 -14     6893.25     6780.31    511.28 o 
   5   5 -14    15693.34    14796.37    566.99 o 
   6   5 -14    12745.75    12670.97    528.68 o 
   7   5 -14     6192.02     6702.82    455.54 o 
   8   5 -14     3591.82     3483.98    308.97 o 
   9   5 -14    18211.45    18137.26    699.69 o 
  10   5 -14     2122.75     3037.50    409.13 o 
  11   5 -14     1011.48      916.65    226.42 o 
  -3   6 -14     2471.54     2786.35    409.13 o 
  -2   6 -14     6557.68     5898.08    499.86 o 
  -1   6 -14     1262.14      950.85    230.85 o 
   0   6 -14     2976.35     2888.80    335.63 o 
   1   6 -14     4812.73     5582.11    547.06 o 
   2   6 -14     4676.31     4619.68    300.74 o 
   3   6 -14     3298.49     3104.05    262.81 o 
   4   6 -14     2188.05     3085.35    417.43 o 
   5   6 -14    11464.85    12065.96    506.98 o 
   6   6 -14      143.54      149.16    134.92 o 
   7   6 -14      892.89      410.73    166.76 o 
   8   6 -14    10902.35    12362.99    558.98 o 
   9   6 -14     1377.72     1653.65    260.96 o 
  10   6 -14      189.19      305.66    184.85 o 
  -4   7 -14     4668.53     5808.56    566.03 o 
  -3   7 -14     2115.77     1808.25    390.98 o 
  -2   7 -14     4042.33     4676.80    581.55 o 
  -1   7 -14     4950.43     5251.69    438.45 o 
   0   7 -14     4940.23     5132.75    427.42 o 
   1   7 -14     8187.45     8824.55    673.07 o 
   2   7 -14     5181.23     5592.42    342.11 o 
   3   7 -14     2411.54     2188.26    239.78 o 
   4   7 -14     7027.31     7182.42    398.80 o 
   5   7 -14     6461.06     6473.41    386.65 o 
   6   7 -14      629.04      367.81    156.00 o 
   7   7 -14     4023.78     4106.24    340.91 o 
   8   7 -14     6514.14     7371.11    452.17 o 
   9   7 -14      135.74      141.47    160.07 o 
  10   7 -14      707.97      530.26    209.40 o 
  -3   8 -14     8377.22     7883.14    602.89 o 
  -2   8 -14     6112.87     5718.52    488.13 o 
  -1   8 -14     4325.39     5066.69    448.02 o 
   0   8 -14     7890.38     7913.97    514.14 o 
   1   8 -14    12580.07    12199.22    809.96 o 
   2   8 -14     2591.70     2636.42    418.46 o 
   3   8 -14     3611.09     4163.68    317.60 o 
   4   8 -14    15440.41    15136.02    689.14 o 
   5   8 -14      111.49       82.15    147.69 o 
   6   8 -14     2175.06     3249.44    490.02 o 
   7   8 -14    11913.33    12042.84    948.15 o 
   8   8 -14       24.06        0.91    214.94 o 
   9   8 -14     2286.08     2694.27    328.90 o 
  -3   9 -14     2287.85     1990.04    368.83 o 
  -2   9 -14     4396.29     4081.21    624.58 o 
  -1   9 -14     6363.05     8277.98   1257.72 o 
   0   9 -14     7033.01     7023.34    505.76 o 
   1   9 -14     2205.97     1901.49    402.91 o 
   2   9 -14    18661.82    19693.97    709.82 o 
   3   9 -14     4793.73     6158.94    656.73 o 
   4   9 -14       11.86      118.37    189.53 o 
   5   9 -14    20577.42    20770.52    752.20 o 
   6   9 -14     4471.99     5513.04    401.38 o 
   7   9 -14     1277.48      844.50    237.95 o 
   8   9 -14    16099.43    15044.75    791.55 o 
  -3  10 -14     1864.54     2152.16    379.40 o 
  -2  10 -14     8712.01     8330.73    596.76 o 
  -1  10 -14      435.93     1349.19    304.50 o 
   0  10 -14      434.64      729.09    235.15 o 
   1  10 -14    14259.84    13282.46    906.41 o 
   2  10 -14     2750.24     3641.72    540.32 o 
   3  10 -14      191.13      424.12    190.30 o 
   4  10 -14    10821.39    10991.15    546.55 o 
   5  10 -14     5899.38     5696.41    483.28 o 
   6  10 -14      220.58      602.64    204.05 o 
  -2  11 -14      995.47      823.87    272.87 o 
  -1  11 -14      683.84      555.13    481.47 o 
   0  11 -14     1890.83     2397.54    349.80 o 
   1  11 -14     2214.18     2960.88    533.58 o 
   2  11 -14      502.53      133.25    387.61 o 
   3  11 -14      682.05      577.41    215.23 o 
   4  11 -14     2968.49     4450.12    394.43 o 
   5  11 -14      854.27      579.37    218.82 o 
  -1  12 -14     2794.27     3781.15    445.19 o 
   0  12 -14    13342.88    14257.17    731.75 o 
   1  12 -14     1552.51     1612.15    443.35 o 
   2  12 -14     1518.44     2323.38    400.31 o 
   3  12 -14    10749.46    11586.34    602.13 o 
   8 -11 -13    10806.99     9509.03    868.56 o 
   9 -11 -13     5369.58     5238.31    661.14 o 
  10 -11 -13     6065.16     6108.43    717.14 o 
  11 -11 -13     7535.94     7470.12    770.55 o 
  12 -11 -13     8823.26     7299.00    766.92 o 
  13 -11 -13     7321.59     6432.00    755.00 o 
   8 -10 -13     3864.40     3994.33    602.03 o 
   9 -10 -13     5888.38     5552.55    666.33 o 
  10 -10 -13     4851.37     4445.98    613.95 o 
  11 -10 -13     2366.97     2424.70    506.62 o 
  12 -10 -13     1367.51     1964.24    487.95 o 
  13 -10 -13     7541.27     7135.14    768.48 o 
  14 -10 -13     1444.05     1202.50    429.87 o 
   8  -9 -13     2164.97     2162.84    469.28 o 
   9  -9 -13     1980.84     1989.65    472.39 o 
  10  -9 -13      622.77      384.24    338.61 o 
  11  -9 -13      578.79      138.97    283.64 o 
  12  -9 -13      702.93      860.78    399.28 o 
  13  -9 -13      957.68      427.80    343.27 o 
  14  -9 -13       22.04      366.61    361.42 o 
  15  -9 -13      756.68      300.93    689.66 o 
   3  -8 -13      136.99      199.12    302.31 o 
   4  -8 -13      282.22      826.04    343.27 o 
   5  -8 -13     3753.50     4765.92    542.40 o 
   8  -8 -13     4724.53     4878.44    579.21 o 
   9  -8 -13     6470.22     5988.64    651.81 o 
  10  -8 -13     2223.73     1967.35    430.91 o 
  11  -8 -13     3800.45     3890.10    566.25 o 
  12  -8 -13    12768.63    12851.03    972.27 o 
  13  -8 -13     7760.85     7383.00    758.11 o 
  14  -8 -13     1426.30     1664.39    331.51 o 
  15  -8 -13     6515.78     6762.08    522.03 o 
   2  -7 -13     3685.23     4005.22    622.25 o 
   3  -7 -13     1716.59     2085.58    471.35 o 
   4  -7 -13     7010.09     6575.63    643.51 o 
   5  -7 -13    11750.66    11902.62    796.48 o 
   6  -7 -13     4099.30     3923.29    455.28 o 
   7  -7 -13    10391.98    10782.05    795.44 o 
   8  -7 -13    18685.19    19277.32   1069.23 o 
   9  -7 -13     5610.88     5511.58    604.62 o 
  10  -7 -13    11375.54    10289.43    808.93 o 
  11  -7 -13    16136.90    14032.27    986.79 o 
  12  -7 -13     5231.96     5507.44    663.22 o 
  13  -7 -13    11871.68    13218.96    699.38 o 
  14  -7 -13     7444.66     7883.02    633.40 o 
  15  -7 -13     3115.66     2694.74    383.94 o 
   1  -6 -13     5882.65     7961.18    834.85 o 
   2  -6 -13     2505.74     3199.41    544.99 o 
   3  -6 -13     4521.08     5121.12    605.14 o 
   4  -6 -13    13068.96    13926.49    888.26 o 
   5  -6 -13     2040.11     2157.65    382.17 o 
   6  -6 -13    10113.02    11455.63    706.25 o 
   7  -6 -13    13428.25    15454.11    906.41 o 
   8  -6 -13      134.53      605.66    289.35 o 
   9  -6 -13    11238.60    10433.59    775.22 o 
  10  -6 -13     9355.81     8760.77    744.11 o 
  11  -6 -13      266.88      251.49    310.61 o 
  12  -6 -13     9932.22     8935.68    586.28 o 
  13  -6 -13     8129.86     8171.31    575.57 o 
  14  -6 -13     1390.54     1128.77    293.63 o 
  15  -6 -13     6059.52     5643.55    486.03 o 
  16  -6 -13     5514.92     5434.20    540.84 o 
   0  -5 -13     4328.55     3617.87    647.66 o 
   1  -5 -13     2827.13     2826.05    552.77 o 
   2  -5 -13     6557.96     6744.68    705.74 o 
   3  -5 -13     3036.62     3011.69    486.39 o 
   4  -5 -13     1401.90     1247.56    248.56 o 
   5  -5 -13     7150.95     7711.46    435.54 o 
   6  -5 -13     4510.05     4764.37    457.35 o 
   7  -5 -13     1779.26     1921.59    383.20 o 
   8  -5 -13     5082.47     4653.40    524.76 o 
   9  -5 -13     2905.00     2519.60    439.72 o 
  10  -5 -13     1513.92     2114.61    450.09 o 
  11  -5 -13     2252.84     2252.63    343.42 o 
  12  -5 -13     3196.38     2788.26    363.46 o 
  13  -5 -13     1926.72     1987.21    566.25 o 
  14  -5 -13     1041.51     1273.35    300.92 o 
  15  -5 -13     1764.14     1876.67    340.69 o 
  16  -5 -13     4030.92     3790.06    437.59 o 
   0  -4 -13      914.71      986.79    420.02 o 
   1  -4 -13     5537.37     6669.49    730.63 o 
   2  -4 -13      473.62      713.94    239.68 o 
   3  -4 -13      700.70      706.76    208.05 o 
   4  -4 -13     6971.82     7615.33    440.49 o 
   5  -4 -13     4102.77     4046.70    461.50 o 
   6  -4 -13     2160.51     2329.29    382.17 o 
   7  -4 -13     3380.60     3351.86    441.80 o 
   8  -4 -13     8019.14     8018.22    646.62 o 
   9  -4 -13     9244.31     9799.93    734.26 o 
  10  -4 -13     2082.54     1983.88    341.46 o 
  11  -4 -13     6667.46     6330.83    476.32 o 
  12  -4 -13    10412.75     9888.03    565.38 o 
  13  -4 -13     3332.59     3121.92    370.18 o 
  14  -4 -13     3534.36     3995.22    413.36 o 
  15  -4 -13    10809.60    10931.72    953.60 o 
  -1  -3 -13      200.65     -151.93    292.98 o 
   0  -3 -13     3856.12     4467.57    502.35 o 
   1  -3 -13     8295.95     8632.68    583.67 o 
   2  -3 -13     2069.16     2493.19    334.70 o 
   3  -3 -13      985.42     1070.88    225.11 o 
   6  -3 -13     3907.91     4285.23    444.91 o 
   7  -3 -13    22393.78    22572.14   1078.05 o 
   8  -3 -13    11860.89    11454.00    551.66 o 
   9  -3 -13    10659.97    10460.41    555.32 o 
  10  -3 -13    12686.29    12044.25    600.36 o 
  11  -3 -13    14649.73    14375.67   1060.16 o 
  12  -3 -13    13696.49    13187.88    640.11 o 
  13  -3 -13     6219.66     5491.95    631.84 o 
  14  -3 -13     5961.20     5542.78    468.63 o 
  15  -3 -13     8678.38     9135.32    581.32 o 
  -2  -2 -13      265.34      295.31    304.42 o 
  -1  -2 -13     2711.01     4045.24    552.25 o 
   0  -2 -13    14626.03    15458.87   2060.43 o 
   1  -2 -13      419.65      450.31    214.48 o 
   2  -2 -13     7386.02     7385.32    706.25 o 
   3  -2 -13    21248.62    21916.26    725.87 o 
   6  -2 -13    16364.54    16503.37    627.46 o 
   7  -2 -13     6672.52     7314.16    421.47 o 
   8  -2 -13     8831.35     8386.88   1081.68 o 
   9  -2 -13    16552.34    14421.63    641.58 o 
  10  -2 -13     6851.70     6939.50    442.01 o 
  11  -2 -13     3075.30     3025.05    340.90 o 
  12  -2 -13    13544.05    13771.31    650.62 o 
  13  -2 -13     4208.51     3793.93    395.75 o 
  14  -2 -13     1280.00      961.67    262.39 o 
  15  -2 -13     6204.70     7654.50    547.90 o 
  -2  -1 -13     4225.69     5249.39    582.65 o 
  -1  -1 -13     6476.31     6402.45    580.79 o 
   0  -1 -13     1464.17      907.83    356.50 o 
   1  -1 -13     6262.45     6731.30    612.40 o 
   2  -1 -13     6171.87     7029.02    385.57 o 
   3  -1 -13     5137.02     4874.81    394.61 o 
   4  -1 -13     5039.98     4867.04    436.61 o 
   5  -1 -13     2700.83     3118.77    263.09 o 
   6  -1 -13    11627.90    11861.95    508.16 o 
   7  -1 -13     5939.58     5085.48    361.58 o 
   8  -1 -13     3046.63     2844.27    302.20 o 
   9  -1 -13    14273.19    14075.01    613.09 o 
  10  -1 -13     2703.09     2129.32    289.11 o 
  11  -1 -13       97.53      365.91    190.63 o 
  12  -1 -13    12162.28    10918.54    650.51 o 
  13  -1 -13      252.19      459.69    347.16 o 
  14  -1 -13      475.12      541.04    225.13 o 
  15  -1 -13     8277.73     8365.42    728.55 o 
  -3   0 -13     9624.40    11632.99    814.63 o 
  -2   0 -13      382.38      397.17    291.42 o 
  -1   0 -13     2018.48     2364.21    393.27 o 
   0   0 -13    12197.24    11832.61    947.90 o 
   1   0 -13     1090.87     1678.69    272.49 o 
   2   0 -13     3466.36     3541.52    257.37 o 
   3   0 -13     7995.81     8106.28    364.82 o 
   4   0 -13     2924.96     3099.37    197.80 o 
   5   0 -13    10308.05    10400.18    443.23 o 
   6   0 -13     3840.49     3281.67    281.73 o 
   7   0 -13     8158.89     7758.09    426.73 o 
   8   0 -13    18889.52    17854.33    685.26 o 
   9   0 -13     1384.54     1664.44    329.53 o 
  10   0 -13     5069.71     5035.24    371.80 o 
  11   0 -13    14620.99    14182.53   1196.54 o 
  12   0 -13     6513.10     6568.66    442.96 o 
  13   0 -13     1121.20     1048.95    237.56 o 
  14   0 -13    11471.68    12054.80    619.86 o 
  -3   1 -13     2742.17     3638.90    530.94 o 
  -2   1 -13      611.06      709.88    413.80 o 
  -1   1 -13     1204.58     1912.38    486.39 o 
   0   1 -13     7959.21     7782.99    446.02 o 
   1   1 -13     5498.34     5286.97    491.32 o 
   2   1 -13      649.95      664.32    135.26 o 
   3   1 -13    10472.11    10851.43    498.06 o 
   4   1 -13    16329.17    16498.58    452.52 o 
   5   1 -13     5056.49     5052.95    310.89 o 
   6   1 -13     6411.12     6689.41    377.54 o 
   7   1 -13    14775.54    14512.28    581.30 o 
   8   1 -13    10960.70    11465.94    536.69 o 
   9   1 -13     3640.90     3417.61    563.14 o 
  10   1 -13    15641.69    15714.75   1504.81 o 
  11   1 -13     9873.84     9831.68    488.30 o 
  12   1 -13     5201.47     5165.70    411.46 o 
  13   1 -13     5041.72     5555.38    590.62 o 
  14   1 -13     5317.08     5850.76    444.97 o 
  -4   2 -13     9282.92     9624.30    789.63 o 
  -3   2 -13     1966.29     1367.91    543.95 o 
  -2   2 -13     1899.04     2341.22    590.10 o 
  -1   2 -13    15987.67    16892.82   1348.47 o 
   0   2 -13     7398.57     7596.85    438.40 o 
   1   2 -13     3659.44     3710.39    310.59 o 
   2   2 -13    11619.73    12725.42    458.10 o 
   3   2 -13    16030.60    15902.72    583.14 o 
   4   2 -13     3641.10     4577.84    606.99 o 
   5   2 -13    11563.99    12250.85    399.49 o 
   6   2 -13    16308.36    16074.23    573.36 o 
   7   2 -13     1954.93     2456.68    465.65 o 
   8   2 -13     9977.43    10815.70    456.49 o 
   9   2 -13     9091.98     8432.74    413.25 o 
  10   2 -13     1054.09     1029.50    195.02 o 
  11   2 -13     8830.41    10342.74    878.93 o 
  12   2 -13     8060.28     8361.45    502.47 o 
  13   2 -13      169.33       18.75    176.30 o 
  -4   3 -13     4171.01     6268.14    974.86 o 
  -3   3 -13     7471.06     7429.15    938.56 o 
  -2   3 -13     4575.42     4834.66    421.82 o 
  -1   3 -13     9143.70     9925.39    529.95 o 
   0   3 -13     3068.31     2571.90    627.70 o 
   1   3 -13     4201.08     4733.00    344.21 o 
   2   3 -13    14081.43    13715.11    481.96 o 
   3   3 -13     3695.73     3371.42    242.92 o 
   4   3 -13     1907.95     2207.82    394.61 o 
   5   3 -13    19047.26    17960.87    612.59 o 
   6   3 -13     1713.92     2022.96    283.12 o 
   7   3 -13      900.69      949.09    178.79 o 
   8   3 -13    13141.79    12495.83    785.59 o 
   9   3 -13     4092.15     3749.58    465.65 o 
  10   3 -13     2304.82     1867.27    383.20 o 
  11   3 -13     8664.16     9149.68    732.70 o 
  12   3 -13     4212.69     4603.10    598.92 o 
  13   3 -13      846.89      811.52    370.24 o 
  -4   4 -13     7052.04     6223.02    916.78 o 
  -3   4 -13     2180.46     2473.45    582.32 o 
  -2   4 -13     5162.24     5473.05    741.52 o 
  -1   4 -13     8544.99     8200.48    490.25 o 
   0   4 -13     9021.88     8619.61    475.02 o 
   1   4 -13     9429.05     9079.67    610.84 o 
   2   4 -13     8522.01     8537.50    394.09 o 
   3   4 -13    13637.07    13848.28    539.54 o 
   4   4 -13     7443.42     7438.07    560.80 o 
   5   4 -13     6399.51     6387.58    515.17 o 
   6   4 -13     7194.04     7331.00    381.47 o 
   7   4 -13     9922.67     9697.17    448.02 o 
   8   4 -13    14625.27    13749.44    555.06 o 
   9   4 -13     6196.50     7305.63    590.10 o 
  10   4 -13     7547.15     7516.01    434.19 o 
  11   4 -13    17240.60    18230.70    716.06 o 
  12   4 -13      256.28      520.95    198.47 o 
  -5   5 -13     1509.81     3060.44    757.07 o 
  -4   5 -13     6264.29     9159.53   1037.08 o 
  -3   5 -13      508.03      309.05    211.64 o 
  -2   5 -13     1133.10     1741.71    303.74 o 
  -1   5 -13    10869.00    11324.99    576.36 o 
   0   5 -13     5425.26     5392.30    882.56 o 
   1   5 -13     3448.54     3130.96    393.05 o 
   2   5 -13     7019.40     7307.63    347.41 o 
   3   5 -13    10829.60    11183.45    555.36 o 
   4   5 -13     8650.28     8467.41    391.79 o 
   5   5 -13     3314.64     3273.20    260.70 o 
   6   5 -13     8472.29     8838.67    721.55 o 
   7   5 -13    13533.12    13735.63    555.03 o 
   8   5 -13     1282.60     1338.64    223.21 o 
   9   5 -13     5691.46     6317.82    393.40 o 
  10   5 -13     9855.40    10266.11    512.23 o 
  11   5 -13     4065.38     5099.22    399.21 o 
  12   5 -13     1059.10      784.29    233.92 o 
  -5   6 -13     2523.14     3255.41    766.41 o 
  -4   6 -13     4752.03     4682.16    497.48 o 
  -3   6 -13      663.97      797.92    265.90 o 
  -2   6 -13     3113.27     3221.44    371.18 o 
  -1   6 -13    11136.81    11436.30    580.37 o 
   0   6 -13     1935.04     2384.98    291.99 o 
   1   6 -13     3819.98     4207.31    270.08 o 
   2   6 -13    16727.95    16642.34    598.14 o 
   3   6 -13     3863.15     4000.14    274.87 o 
   4   6 -13     5233.27     6418.69    349.28 o 
   5   6 -13     9394.23     9042.16    424.20 o 
   6   6 -13     6136.83     5610.30    371.79 o 
   7   6 -13     6959.93     8197.06    725.18 o 
   8   6 -13     5121.52     4461.31    342.24 o 
   9   6 -13     4139.33     3352.98    318.55 o 
  10   6 -13     2960.86     3443.47    339.31 o 
  11   6 -13     3991.31     4651.31    395.03 o 
  -5   7 -13    11919.50    10991.02   1128.87 o 
  -4   7 -13      211.20      292.37    556.40 o 
  -3   7 -13     1837.01     2557.03    574.54 o 
  -2   7 -13    17589.50    18567.63    794.40 o 
  -1   7 -13      924.11      899.27    224.39 o 
   0   7 -13     1641.74     2100.61    387.35 o 
   1   7 -13    16120.22    16890.78    578.74 o 
   2   7 -13     2189.92     2501.39    241.75 o 
   3   7 -13     1268.63     1178.83    192.25 o 
   4   7 -13    13412.15    13287.12    743.59 o 
   5   7 -13     6103.82     5548.48    349.91 o 
   6   7 -13     1867.40     2370.66    266.61 o 
   7   7 -13     5911.59     6403.26    391.18 o 
   8   7 -13     8581.51     8441.22    978.23 o 
   9   7 -13     1302.89     1702.92    273.12 o 
  10   7 -13     1465.27     2049.07    296.23 o 
  -5   8 -13     2557.09     2612.57    436.65 o 
  -4   8 -13    10154.31    10933.98    678.55 o 
  -3   8 -13     3050.93     3245.34    782.48 o 
  -2   8 -13     4454.10     4704.52    435.86 o 
  -1   8 -13    13236.33    13032.20   1213.13 o 
   0   8 -13     2238.36     2880.50    440.24 o 
   1   8 -13     7045.37     6613.42    592.18 o 
   2   8 -13    12668.22    13955.78    546.46 o 
   3   8 -13     1667.22     1798.15    229.24 o 
   4   8 -13    12309.81    12463.07    568.06 o 
   5   8 -13     6818.18     7433.10    407.26 o 
   6   8 -13     3256.88     2868.51    294.54 o 
   7   8 -13    14474.77    14634.85    615.47 o 
   8   8 -13     3153.67     3739.49    343.78 o 
   9   8 -13     1982.18     2286.47    304.47 o 
  -4   9 -13     1421.85     2139.39    366.29 o 
  -3   9 -13     4469.13     4400.63    464.53 o 
  -2   9 -13     9222.48     9820.97    903.04 o 
  -1   9 -13     5561.67     6762.39    492.52 o 
   0   9 -13     9127.06     9730.96    730.11 o 
   1   9 -13     6310.53     6272.95    374.73 o 
   2   9 -13     7068.19     8668.29    933.89 o 
   3   9 -13    11503.20    12100.39    529.06 o 
   4   9 -13     4702.61     4063.62    328.77 o 
   5   9 -13     4652.46     5167.89    443.61 o 
   6   9 -13    11922.04    10561.95    538.70 o 
   7   9 -13     4166.53     3906.78    355.24 o 
   8   9 -13     1647.50     1988.08    432.72 o 
  -5  10 -13     3540.24     4890.28    536.32 o 
  -4  10 -13      889.71      980.50    352.61 o 
  -3  10 -13      472.33      518.61    247.84 o 
  -2  10 -13     4926.27     5479.98    479.81 o 
  -1  10 -13     2749.85     2857.95    365.74 o 
   0  10 -13     1090.71      849.37    314.24 o 
   1  10 -13     4133.74     4097.21    406.80 o 
   2  10 -13     3300.68     3233.13    311.78 o 
   3  10 -13     1083.83     1165.87    354.42 o 
   4  10 -13     3139.07     3154.70    318.81 o 
   5  10 -13     4204.69     4231.63    358.63 o 
   6  10 -13      940.58     1008.07    238.15 o 
   7  10 -13      935.32     1050.78    258.11 o 
  -4  11 -13     1943.25     2108.74    387.71 o 
  -3  11 -13     4809.51     3975.81    447.22 o 
  -2  11 -13     3327.26     2792.84    390.57 o 
  -1  11 -13      816.03      812.42    246.90 o 
   0  11 -13     4423.78     4082.48    593.73 o 
   1  11 -13     4054.02     3454.90    337.08 o 
   2  11 -13     1215.60     1638.74    263.03 o 
   3  11 -13     1612.19     2501.58    358.57 o 
   4  11 -13     5843.55     5566.05    417.61 o 
   5  11 -13      128.17      427.29    327.20 o 
   6  11 -13      645.40     1357.54    268.87 o 
  -3  12 -13     7176.29     7847.87    592.26 o 
  -2  12 -13     7099.29     9087.68    613.78 o 
  -1  12 -13      600.37      676.11    303.09 o 
   0  12 -13    10563.00    10210.61    837.45 o 
   1  12 -13     3825.99     6311.96    728.81 o 
   2  12 -13     2917.92     2993.72    350.97 o 
   3  12 -13    11932.21    12330.87    622.78 o 
   4  12 -13     3286.47     3740.49    448.28 o 
  -1  13 -13     5651.94     6554.41    521.47 o 
   0  13 -13     5247.44     4852.00    662.18 o 
   1  13 -13     8445.70    12731.39   1187.98 o 
   2  13 -13     6638.62     7241.39   1171.39 o 
   8 -12 -12     6428.40     7190.11    766.41 o 
  10 -12 -12      818.27      835.89    416.91 o 
  11 -12 -12    11492.39    11304.22    895.52 o 
  12 -12 -12     7644.96     6058.65    708.85 o 
  13 -12 -12      752.14      121.86    339.13 o 
   8 -11 -12     5292.86     7383.52    755.00 o 
   9 -11 -12     8969.80     8890.92    775.74 o 
  10 -11 -12      420.91      668.92    395.13 o 
  11 -11 -12     9265.05     9147.60    795.96 o 
  12 -11 -12     9908.18    10764.42    874.26 o 
  13 -11 -12     8099.59     7951.33    800.11 o 
  14 -11 -12     6141.12     5328.54    697.96 o 
  15 -11 -12     3653.86     4254.64    650.77 o 
   4 -10 -12      449.07     1332.13    429.87 o 
   8 -10 -12    27492.68    29690.17   1454.51 o 
   9 -10 -12    63779.37    61728.82   2341.74 o 
  10 -10 -12     1029.52     1009.08    386.83 o 
  11 -10 -12     9346.08     8741.58    769.52 o 
  12 -10 -12    71492.02    68649.80   2633.16 o 
  13 -10 -12     7132.91     7298.48    759.66 o 
  14 -10 -12     2149.60     2017.65    498.32 o 
  15 -10 -12    44238.41    43748.88   1904.09 o 
   3  -9 -12     2287.73     2365.59    507.13 o 
   4  -9 -12     7399.11     8059.18    734.77 o 
   5  -9 -12    47681.68    47363.12   1910.83 o 
   8  -9 -12    40865.60    39137.49   1704.45 o 
   9  -9 -12    17054.47    15892.80   1007.53 o 
  10  -9 -12      389.63      164.38    284.16 o 
  11  -9 -12    14496.97    13049.63    920.93 o 
  12  -9 -12    17066.14    17355.61   1100.86 o 
  13  -9 -12      879.86      694.33    364.54 o 
  14  -9 -12     2036.44     2137.43    501.95 o 
  15  -9 -12    10086.87     9353.82    583.70 o 
  16  -9 -12      463.40      607.09    263.74 o 
   2  -8 -12     4255.18     4681.92    654.92 o 
   3  -8 -12      833.92      793.37    341.20 o 
   4  -8 -12      967.16     1013.23    323.57 o 
   5  -8 -12     8151.79     9179.23    688.62 o 
   8  -8 -12     6452.16     6239.62    614.47 o 
   9  -8 -12     2438.48     2174.25    440.76 o 
  10  -8 -12    10247.33    10262.47    780.92 o 
  11  -8 -12     8441.55     7361.74    710.40 o 
  12  -8 -12     1589.02     1998.46    455.80 o 
  13  -8 -12     6466.82     6639.93    701.07 o 
  14  -8 -12    11523.58    11422.43    631.53 o 
  15  -8 -12     1718.78     1786.53    318.61 o 
  16  -8 -12     4615.15     5219.89    457.53 o 
   1  -7 -12     3480.67     3063.55    578.69 o 
   2  -7 -12     3524.04     4515.47    604.10 o 
   3  -7 -12     3408.26     4029.59    541.88 o 
   4  -7 -12    11080.47    11182.36    789.74 o 
   5  -7 -12     5550.74     5389.21    523.73 o 
   6  -7 -12      491.41      571.95    237.49 o 
   7  -7 -12    16035.48    15716.49    928.19 o 
   8  -7 -12     3972.09     3261.11    458.91 o 
   9  -7 -12     2387.69     2613.97    444.39 o 
  10  -7 -12    13212.00    12792.95    857.67 o 
  11  -7 -12     2539.02     3430.16    536.17 o 
  12  -7 -12     7980.63     8237.56    760.18 o 
  13  -7 -12     7555.53     7151.18    522.14 o 
  14  -7 -12     3278.30     3243.93    389.85 o 
  15  -7 -12     7630.60     7387.70   1239.58 o 
  16  -7 -12     1817.03     2230.75    353.28 o 
   0  -6 -12     4602.35     4943.78    708.33 o 
   1  -6 -12    16245.23    14372.43   1058.34 o 
   2  -6 -12    32767.10    32047.98   1561.33 o 
   3  -6 -12     1655.79     2095.43    415.87 o 
   4  -6 -12     8950.18     9788.52    698.99 o 
   5  -6 -12    69321.91    72448.64   2481.22 o 
   6  -6 -12     2155.08     2623.30    344.31 o 
   7  -6 -12     2702.31     3130.34    271.38 o 
   8  -6 -12    76670.97    76095.02   2597.38 o 
   9  -6 -12    14739.02    14742.15    911.08 o 
  10  -6 -12      579.80      649.73    315.27 o 
  11  -6 -12    58325.96    57420.77   2245.29 o 
  12  -6 -12    36863.62    36059.27   3134.07 o 
  13  -6 -12     2476.95     2579.67    360.43 o 
  14  -6 -12    27135.21    26372.43    978.77 o 
  15  -6 -12    39400.52    39533.53   1385.80 o 
  16  -6 -12      376.49      516.87    249.70 o 
  -1  -5 -12     4871.16     5203.05    751.89 o 
   0  -5 -12     6398.15     7124.25    784.55 o 
   1  -5 -12    75756.16    74126.12   2882.06 o 
   2  -5 -12    16184.70    17654.29   1056.27 o 
   3  -5 -12     1142.63     1564.60    262.25 o 
   4  -5 -12    73202.92    75001.73   1840.26 o 
   5  -5 -12    46953.97    48484.73   1806.60 o 
   6  -5 -12     1024.42     1171.91    259.79 o 
   7  -5 -12    36061.55    37312.64   1006.04 o 
   8  -5 -12    65922.50    66527.40   2304.92 o 
   9  -5 -12      604.43     1257.98    344.31 o 
  10  -5 -12    10649.51    10943.83    831.22 o 
  11  -5 -12    50548.32    49339.08   1452.20 o 
  12  -5 -12     1134.25      857.89    252.19 o 
  13  -5 -12     1472.92     1779.54    309.88 o 
  14  -5 -12    19591.41    18754.11   1486.14 o 
  15  -5 -12     1694.25     1844.66    516.21 o 
  16  -5 -12      900.67     1131.07    297.48 o 
  -1  -4 -12      643.83      128.08    320.98 o 
   0  -4 -12     4902.93     6116.72    723.37 o 
   1  -4 -12    11875.45    12373.97    755.52 o 
   2  -4 -12       32.27      -14.49    158.27 o 
   3  -4 -12     1834.27     2073.46    274.43 o 
   4  -4 -12    12786.43    13892.52    656.47 o 
   5  -4 -12      253.18       92.30    175.79 o 
   6  -4 -12     2071.53     1928.46    344.31 o 
   7  -4 -12     5533.71     5727.30    521.65 o 
   8  -4 -12     1355.58     2052.39    371.28 o 
   9  -4 -12    10014.94     9657.33    725.44 o 
  10  -4 -12     1611.64     1374.94    483.80 o 
  11  -4 -12      674.49     1189.86    545.77 o 
  12  -4 -12     6649.57     6119.21    446.52 o 
  13  -4 -12     5684.71     4948.35    724.40 o 
  14  -4 -12     1439.39     1093.83    282.61 o 
  15  -4 -12     4914.56     4532.97    587.25 o 
  16  -4 -12     7122.46     6116.55    724.66 o 
  -2  -3 -12      649.04     1038.11    337.09 o 
  -1  -3 -12     2676.38     2265.26    403.19 o 
   0  -3 -12     2494.27     3027.89    418.49 o 
   1  -3 -12      840.93     1671.46    298.05 o 
   2  -3 -12      333.20      360.76    121.90 o 
   3  -3 -12    17998.49    17449.20    692.90 o 
   6  -3 -12    18095.16    18054.60    900.19 o 
   7  -3 -12     4708.06     4680.88    473.95 o 
   8  -3 -12     2100.14     2292.82    285.89 o 
   9  -3 -12    12629.27    12461.44    594.50 o 
  10  -3 -12    18150.13    17441.67    817.22 o 
  11  -3 -12     4033.42     3611.77    361.35 o 
  12  -3 -12     5033.09     5203.73    416.80 o 
  13  -3 -12    15156.66    13498.64    666.69 o 
  14  -3 -12     1313.54     1482.60    308.12 o 
  15  -3 -12     2411.57     3110.28    400.11 o 
  -3  -2 -12     3459.86     4495.54    547.70 o 
  -2  -2 -12    12420.56    13187.14    792.69 o 
  -1  -2 -12     8511.25     8511.67    617.48 o 
   0  -2 -12      151.43      146.67    189.90 o 
   1  -2 -12    37860.76    39654.45   1334.90 o 
   2  -2 -12     2790.67     2712.14    281.83 o 
   5  -2 -12     6277.88     6636.30    499.87 o 
   6  -2 -12     4132.07     4106.34    418.98 o 
   7  -2 -12    44512.62    44346.59   1197.89 o 
   8  -2 -12    28780.49    28184.61    922.11 o 
   9  -2 -12     2230.81     2362.58    286.91 o 
  10  -2 -12    18133.07    17224.55    737.63 o 
  11  -2 -12    44972.40    42546.36   1868.31 o 
  12  -2 -12      584.04      566.97    220.48 o 
  13  -2 -12     3361.97     3003.07    362.25 o 
  14  -2 -12    38529.44    38663.57   1908.23 o 
  15  -2 -12      556.53      398.43    238.62 o 
  -3  -1 -12    56951.39    54925.56   2005.72 o 
  -2  -1 -12    20769.23    19980.13    969.49 o 
  -1  -1 -12     5278.11     6201.38    762.00 o 
   0  -1 -12    65527.89    61942.98   2531.00 o 
   1  -1 -12    65587.62    66071.98   1599.52 o 
   2  -1 -12     2314.72     2894.46    319.94 o 
   5  -1 -12     4293.28     4576.51    295.57 o 
   6  -1 -12     9310.05     8912.80    446.72 o 
   7  -1 -12   107083.97   103054.76   2319.34 o 
   8  -1 -12    10723.81    10754.29    572.21 o 
   9  -1 -12     1710.40     2037.03    261.49 o 
  10  -1 -12    60782.43    58214.33   1569.28 o 
  11  -1 -12    19029.15    19060.88   1162.83 o 
  12  -1 -12     1868.70     2011.20    293.77 o 
  13  -1 -12    19081.73    21055.58   1322.02 o 
  14  -1 -12    13079.69    14087.36   1634.70 o 
  15  -1 -12     2001.09     2831.92    375.20 o 
  -4   0 -12     8776.16     8670.97    716.98 o 
  -3   0 -12    34040.96    34156.68   1363.74 o 
  -2   0 -12     1772.74     1102.81    366.35 o 
  -1   0 -12     2720.18     3211.33    583.36 o 
   0   0 -12    45907.80    46440.39   1252.08 o 
   1   0 -12     3995.13     4216.53    319.55 o 
   2   0 -12       38.75       19.67     82.50 o 
   3   0 -12    23800.94    24500.19    896.82 o 
   4   0 -12     7034.50     7502.66    856.37 o 
   5   0 -12     2337.22     2213.64    217.37 o 
   6   0 -12    12106.08    11210.95    648.18 o 
   7   0 -12     9124.50     8693.75    443.48 o 
   8   0 -12     3789.62     3854.00    525.54 o 
   9   0 -12      945.46     1351.78    275.09 o 
  10   0 -12     2686.12     2862.80    292.97 o 
  11   0 -12     4961.31     6002.09    711.70 o 
  12   0 -12     4196.18     4562.63    373.53 o 
  13   0 -12      288.89      487.25    217.53 o 
  14   0 -12     3261.65     3159.48    356.73 o 
  15   0 -12     5813.94     6008.70    475.55 o 
  -4   1 -12      857.78     1509.94    391.71 o 
  -3   1 -12     1414.88     2208.29    671.77 o 
  -2   1 -12     3201.17     2575.60    601.51 o 
  -1   1 -12     2746.78     2116.59    262.50 o 
   0   1 -12      540.46      885.48    180.31 o 
   1   1 -12     1161.47     1185.31    133.05 o 
   2   1 -12    11184.80    10841.61    404.65 o 
   3   1 -12     1778.66     2110.03    187.49 o 
   4   1 -12      904.19      569.21    200.42 o 
   5   1 -12    11265.47    11507.70    512.84 o 
   6   1 -12    11083.42    11065.07    481.68 o 
   7   1 -12      285.52      286.17    148.77 o 
   8   1 -12     8369.71     8354.79    413.59 o 
   9   1 -12    19957.55    18911.74    749.55 o 
  10   1 -12      684.45      751.18    203.79 o 
  11   1 -12     4144.75     5060.86    430.91 o 
  12   1 -12    17997.64    16321.96    678.15 o 
  13   1 -12     2815.61     2918.54    320.56 o 
  14   1 -12     3717.65     4926.44    725.96 o 
  -5   2 -12     7377.46     7446.58    706.88 o 
  -4   2 -12     1429.30     1003.11    614.99 o 
  -3   2 -12    10364.89    11561.93   1035.01 o 
  -2   2 -12     3287.04     2579.63    312.44 o 
  -1   2 -12    11361.22    12107.33    811.26 o 
   0   2 -12    14905.19    15201.33    595.63 o 
   1   2 -12     4182.61     3724.55    225.43 o 
   2   2 -12    19232.41    18099.99    759.66 o 
   3   2 -12     6633.45     6711.93    256.55 o 
   4   2 -12    24719.95    24071.55    646.36 o 
   5   2 -12    14493.73    14758.68    540.11 o 
   6   2 -12     1369.83     1882.10    280.01 o 
   7   2 -12    34688.73    35105.63    925.32 o 
   8   2 -12     1960.63     1793.04    292.98 o 
   9   2 -12      448.86      825.22    171.38 o 
  10   2 -12    28795.09    31014.97   1813.34 o 
  11   2 -12     2100.27     2558.99    271.98 o 
  12   2 -12     3457.96     4173.99    338.37 o 
  13   2 -12    14918.78    14198.39    637.29 o 
  14   2 -12     4462.92     5410.44    751.63 o 
  -5   3 -12     7108.19     9856.73    776.92 o 
  -4   3 -12    19663.08    20251.66   1465.40 o 
  -3   3 -12    45891.29    46078.69   2184.62 o 
  -2   3 -12     7624.48     8005.46    485.07 o 
  -1   3 -12    11751.84    12669.11    970.45 o 
   0   3 -12    96680.10    96452.24   2224.87 o 
   1   3 -12     4504.15     4687.10    317.87 o 
   2   3 -12     3105.12     3067.36    171.43 o 
   3   3 -12   113168.27   110283.05   2314.72 o 
   4   3 -12    16322.13    15704.33    524.31 o 
   5   3 -12      106.44      293.74    119.11 o 
   6   3 -12    79593.77    79793.29   1412.10 o 
   7   3 -12    41337.55    41554.91   1569.11 o 
   8   3 -12     1681.77     1852.80    196.00 o 
   9   3 -12    26228.33    27296.06   1493.14 o 
  10   3 -12    35481.58    35333.35    973.75 o 
  11   3 -12      996.22     1238.89    210.56 o 
  12   3 -12     6317.63     6710.35    535.91 o 
  13   3 -12    21975.69    22107.32   1269.39 o 
  -5   4 -12     1332.99     1652.59    598.92 o 
  -4   4 -12    56578.24    55838.17   2551.23 o 
  -3   4 -12    11582.70    11361.54    610.64 o 
  -2   4 -12      982.74     1198.04    609.03 o 
  -1   4 -12    39298.10    38450.05   1332.65 o 
   0   4 -12    20123.47    19494.93    998.45 o 
   1   4 -12      397.72      426.62    114.33 o 
   2   4 -12    23120.42    24123.59    886.71 o 
   3   4 -12    29331.09    29320.55    801.47 o 
   4   4 -12      764.31      853.04    151.21 o 
   5   4 -12     4163.82     4824.60    312.16 o 
   6   4 -12    19295.65    19047.48    629.14 o 
   7   4 -12     1137.10     1400.28    212.86 o 
   8   4 -12     2080.53     2203.67    243.52 o 
   9   4 -12     8313.14     7635.13    415.13 o 
  10   4 -12      112.19      182.21    145.82 o 
  11   4 -12     5644.59     6012.85    400.77 o 
  12   4 -12      328.24      843.23    215.70 o 
  -6   5 -12     1091.65     1032.94    600.47 o 
  -5   5 -12      388.15      328.76    436.61 o 
  -4   5 -12     2845.89     3275.89    543.43 o 
  -3   5 -12     1803.31     1265.42    276.92 o 
  -2   5 -12     4201.68     4617.12    618.62 o 
  -1   5 -12     1338.06     1890.40    258.93 o 
   0   5 -12      546.96      403.43    196.53 o 
   1   5 -12    11280.81    10881.98    405.51 o 
   2   5 -12     4247.39     3837.01    246.30 o 
   3   5 -12      514.96      621.90    133.64 o 
   4   5 -12     6253.26     5957.99    323.07 o 
   5   5 -12     6959.76     6593.13    340.63 o 
   6   5 -12     2490.60     2370.38    234.28 o 
   7   5 -12     5993.48     6021.08    354.32 o 
   8   5 -12     9938.10     9638.34    847.30 o 
   9   5 -12     4437.54     4052.52    323.47 o 
  10   5 -12     2762.73     3427.15    309.10 o 
  11   5 -12    10030.57     9054.42    495.79 o 
  12   5 -12     4476.51     4512.44    424.69 o 
  -6   6 -12     2973.62     2709.90    691.74 o 
  -5   6 -12     8137.79     7261.15    939.08 o 
  -4   6 -12      495.26      637.34    267.29 o 
  -3   6 -12      764.41      638.66    243.69 o 
  -2   6 -12    14302.29    14349.79    651.57 o 
  -1   6 -12      391.43      352.04    174.45 o 
   0   6 -12     2796.68     2592.71    387.87 o 
   1   6 -12    15609.55    14956.09    506.93 o 
   2   6 -12     2919.81     2966.66    230.13 o 
   3   6 -12    10309.32    10078.80    419.62 o 
   4   6 -12     6044.94     5710.08    351.31 o 
   5   6 -12     6238.47     6195.08    507.91 o 
   6   6 -12    10576.07    10193.25    723.63 o 
   7   6 -12     1645.02     2131.22    244.72 o 
   8   6 -12     7263.49     7025.61    408.70 o 
   9   6 -12     4031.52     4426.72    343.32 o 
  10   6 -12     3991.05     4257.64    354.60 o 
  11   6 -12     4068.08     4183.27    755.26 o 
  -6   7 -12     6596.06     8918.92   1072.35 o 
  -5   7 -12     2469.86     3931.68    477.30 o 
  -4   7 -12    44867.21    43101.65   1386.61 o 
  -3   7 -12     3514.99     4196.06    420.85 o 
  -2   7 -12     2542.81     3275.52    353.05 o 
  -1   7 -12    65808.30    65959.68   1703.34 o 
   0   7 -12    11506.74    11700.38    741.00 o 
   1   7 -12     4940.39     4799.14    403.17 o 
   2   7 -12    40622.59    40360.54   3029.32 o 
   3   7 -12    36823.41    36776.45    973.09 o 
   4   7 -12     2109.76     2007.51    221.82 o 
   5   7 -12    15650.82    14953.72    570.37 o 
   6   7 -12    48957.34    47567.56   1239.79 o 
   7   7 -12      397.38      452.20    160.24 o 
   8   7 -12     2738.63     3701.58    322.47 o 
   9   7 -12    35042.04    33529.29   1031.32 o 
  10   7 -12      591.19      300.74    183.94 o 
  -6   8 -12     2765.77     3956.42    487.87 o 
  -5   8 -12    32812.95    33121.13   1237.69 o 
  -4   8 -12    36985.29    37205.36   1275.65 o 
  -3   8 -12     3717.86     4593.53    444.88 o 
  -2   8 -12    16732.30    15896.04    712.00 o 
  -1   8 -12    57691.52    56859.31   2487.45 o 
   0   8 -12      200.54      614.58    185.64 o 
   1   8 -12     4473.14     5122.54    323.57 o 
   2   8 -12    52947.58    51174.98   1279.34 o 
   3   8 -12     1761.95     1443.19    219.08 o 
   4   8 -12     2484.97     2839.67    262.58 o 
   5   8 -12    26750.79    26720.10    835.42 o 
   6   8 -12     3176.85     2752.20    277.45 o 
   7   8 -12     2832.69     2714.21    296.48 o 
   8   8 -12     5052.55     4810.51    377.39 o 
   9   8 -12     1927.37     1845.16    274.71 o 
  -6   9 -12     1099.61     1324.13    352.28 o 
  -5   9 -12     6433.27     6745.44   1435.84 o 
  -4   9 -12      840.29     1091.22    296.99 o 
  -3   9 -12     2664.77     3302.36    400.31 o 
  -2   9 -12     2888.99     2614.47    340.33 o 
  -1   9 -12      518.73      717.63    228.28 o 
   0   9 -12     4587.29     4016.80    302.24 o 
   1   9 -12     2676.95     3245.24    279.19 o 
   2   9 -12      288.40      707.38    171.40 o 
   3   9 -12     6047.30     6256.41    375.22 o 
   4   9 -12     3201.53     3315.38    294.77 o 
   5   9 -12     1308.34      964.25    210.24 o 
   6   9 -12     5647.34     6305.22    433.50 o 
   7   9 -12     4772.82     4447.29    364.69 o 
   8   9 -12     3654.07     3882.91    361.41 o 
  -6  10 -12     8665.30     7888.62    648.10 o 
  -5  10 -12     1370.07     1513.64    334.27 o 
  -4  10 -12      749.17      967.93    286.17 o 
  -3  10 -12    11153.79    11307.10    645.75 o 
  -2  10 -12     7968.75     7936.49    525.47 o 
  -1  10 -12     2183.60     3025.66    534.36 o 
   0  10 -12     6032.97     5340.14    366.42 o 
   1  10 -12    12980.91    12247.20    542.00 o 
   2  10 -12     2465.51     2556.36    394.87 o 
   3  10 -12     1800.72     2093.72    270.30 o 
   4  10 -12    16920.46    15631.20    635.43 o 
   5  10 -12     2031.42     2382.70    425.20 o 
   6  10 -12     1751.99     2671.57    314.07 o 
   7  10 -12     7295.55     6480.86    445.65 o 
  -6  11 -12     8004.94     7793.36    640.46 o 
  -5  11 -12    11805.72    13140.01   1535.92 o 
  -4  11 -12     4194.47     5047.78    497.38 o 
  -3  11 -12    10340.24     9353.81    590.65 o 
  -2  11 -12    10098.09    11778.63    957.49 o 
  -1  11 -12    19948.88    21082.50   1455.03 o 
   0  11 -12     5073.90     4899.09    377.41 o 
   1  11 -12     2341.56     2326.93    288.82 o 
   2  11 -12    32325.79    31931.01    994.33 o 
   3  11 -12      286.43      387.87    354.94 o 
   4  11 -12       71.64      558.97    193.17 o 
   5  11 -12    24939.21    23945.10    864.52 o 
   6  11 -12     1013.17      992.94    253.47 o 
  -5  12 -12    38841.21    38752.93   1362.18 o 
  -4  12 -12     1358.71     2173.76    439.98 o 
  -3  12 -12      499.87      578.80    234.02 o 
  -2  12 -12    44233.36    42092.36   1348.10 o 
  -1  12 -12     6578.24     7046.02    503.65 o 
   0  12 -12      863.09      917.84    237.97 o 
   1  12 -12    24058.53    23709.28    878.21 o 
   2  12 -12    13281.23    12013.80    604.12 o 
   3  12 -12     2239.60     2300.44    311.15 o 
   4  12 -12     9996.08    10795.83    577.30 o 
   5  12 -12    10956.19    10369.28    571.85 o 
  -4  13 -12     2689.41     3302.69    440.88 o 
  -3  13 -12     3120.57     3805.53    439.25 o 
  -2  13 -12     3955.09     3792.84    418.22 o 
  -1  13 -12     2798.39     2719.48    362.31 o 
   0  13 -12     2216.51     3074.09    544.47 o 
   1  13 -12     1133.54      608.55    227.16 o 
   2  13 -12     2742.02     2925.27    465.91 o 
   3  13 -12     3290.22     3776.09    729.59 o 
  -3  14 -12     3677.91     3898.70    444.70 o 
  -2  14 -12     2612.13     3387.11    408.04 o 
  -1  14 -12     2384.42     2072.17    333.11 o 
   0  14 -12     6194.59     5948.81    579.47 o 
   1  14 -12     4344.13     4462.27    426.16 o 
   8 -13 -11     4859.54     4107.89    605.66 o 
   9 -13 -11     3025.67     2519.08    513.88 o 
  10 -13 -11     4776.06     4321.53    633.66 o 
  11 -13 -11     2921.68     2558.49    506.10 o 
  12 -13 -11     4935.99     4630.58    632.10 o 
  13 -13 -11     3294.02     1854.31    486.39 o 
   8 -12 -11     6501.29     5666.63    670.99 o 
   9 -12 -11     3221.42     3211.33    541.88 o 
  10 -12 -11    13316.56    12491.68    917.30 o 
  11 -12 -11    10424.65     8317.42    797.00 o 
  12 -12 -11     3894.25     3652.61    603.58 o 
  13 -12 -11     3274.12     2964.51    585.43 o 
  14 -12 -11    12783.96    10784.12    896.04 o 
  15 -12 -11     2663.73     2554.34    546.54 o 
   8 -11 -11     2986.66     2618.64    483.80 o 
   9 -11 -11    13114.74    12442.42    882.04 o 
  10 -11 -11     4775.18     5052.16    605.66 o 
  11 -11 -11     2283.73     2038.39    448.02 o 
  12 -11 -11    29349.63    27806.30   1449.33 o 
  13 -11 -11     1058.76      548.10    348.98 o 
  14 -11 -11     2928.70     3045.40    543.43 o 
  15 -11 -11    27915.21    28141.80   1439.47 o 
   3 -10 -11     2068.61     3249.70    561.06 o 
   4 -10 -11     3902.50     4557.47    590.10 o 
   8 -10 -11    73544.00    74590.73   2642.49 o 
   9 -10 -11    20260.10    19195.91   1088.42 o 
  10 -10 -11     1038.01      415.35    329.27 o 
  11 -10 -11    49063.12    48672.45   1980.31 o 
  12 -10 -11    53955.05    50331.25   2108.39 o 
  13 -10 -11     1107.85     1497.55    455.28 o 
  14 -10 -11    15070.78    16379.19   1076.49 o 
  15 -10 -11    56981.25    56286.19   1591.25 o 
  16 -10 -11     3570.32     4014.26    464.87 o 
   2  -9 -11     1812.89     1755.78    493.65 o 
   3  -9 -11     4250.51     4224.56    571.95 o 
   4  -9 -11    17167.19    16737.50   1008.56 o 
   5  -9 -11    15524.71    15224.40    899.67 o 
   8  -9 -11    28279.02    27473.40   1323.84 o 
   9  -9 -11      802.89     1188.50    354.16 o 
  10  -9 -11     1925.83     1756.82    396.68 o 
  11  -9 -11    27432.80    24974.55   1306.21 o 
  12  -9 -11     2984.79     2408.63    484.84 o 
  13  -9 -11     2142.33     1675.93    455.28 o 
  14  -9 -11     8742.19     8651.36    759.15 o 
  15  -9 -11     6902.45     7770.37   1395.40 o 
  16  -9 -11     3286.95     3590.06    564.69 o 
   1  -8 -11     1408.58     1041.75    439.72 o 
   2  -8 -11     6336.20     6072.13    675.66 o 
   3  -8 -11     5958.65     5745.97    611.36 o 
   4  -8 -11      262.50      550.69    256.68 o 
   5  -8 -11     6753.57     8132.81    609.81 o 
   6  -8 -11    13667.86    14602.67    784.55 o 
   8  -8 -11     3062.22     2798.05    441.28 o 
   9  -8 -11     8226.00     8089.78    686.55 o 
  10  -8 -11    12185.41    10884.72    813.07 o 
  11  -8 -11     2827.56     2861.32    495.73 o 
  12  -8 -11     2730.42     2954.13    528.91 o 
  13  -8 -11    13635.03    16262.00   1027.75 o 
  14  -8 -11     2871.93     2472.64    346.85 o 
  15  -8 -11      840.14      708.00    550.17 o 
  16  -8 -11     9295.31     9753.77    574.28 o 
   0  -7 -11     8297.75     7185.96    811.52 o 
   1  -7 -11     2988.37     3227.92    551.73 o 
   2  -7 -11      831.25     1249.69    368.68 o 
   3  -7 -11    13879.61    12395.75    841.59 o 
   4  -7 -11     3142.04     3878.18    457.35 o 
   5  -7 -11     4491.89     5103.49    477.58 o 
   6  -7 -11     9667.38     9659.40    599.95 o 
   7  -7 -11     5379.01     4830.74    526.84 o 
   8  -7 -11    13031.64    12753.54    807.37 o 
   9  -7 -11     2836.24     2708.86    451.65 o 
  10  -7 -11    12028.77    11527.19    814.11 o 
  11  -7 -11    18815.15    20358.48   1135.61 o 
  12  -7 -11     1525.94     1404.73    409.65 o 
  13  -7 -11    12981.38    12316.45    648.29 o 
  14  -7 -11    10450.65     9859.65    575.52 o 
  15  -7 -11    11504.42    11373.21    635.99 o 
  16  -7 -11     6760.65     7120.56    983.93 o 
  -1  -6 -11     1959.89     2699.01    591.14 o 
   0  -6 -11      345.75      703.14    376.98 o 
   1  -6 -11    39445.11    37030.13   1758.89 o 
   2  -6 -11     1445.28     1131.98    327.20 o 
   3  -6 -11     1990.19     2183.06    387.87 o 
   4  -6 -11    66072.53    67078.44   2034.24 o 
   5  -6 -11    25102.74    24018.35   1100.35 o 
   6  -6 -11     2920.98     3127.85    338.61 o 
   7  -6 -11    47739.27    49372.46   1344.06 o 
   8  -6 -11    83667.45    80711.09   2704.20 o 
   9  -6 -11     1190.44      774.70    305.94 o 
  10  -6 -11    16432.03    15814.50    967.60 o 
  11  -6 -11   114986.23   109710.04   3692.54 o 
  12  -6 -11     6965.75     7204.50    516.68 o 
  13  -6 -11     4348.95     4253.67    408.63 o 
  14  -6 -11    76171.44    72688.06   1898.09 o 
  15  -6 -11    22391.04    22566.16    884.42 o 
  16  -6 -11     4947.04     5739.89    670.99 o 
  -2  -5 -11     7548.33     7000.32    872.71 o 
  -1  -5 -11     5729.91     7614.79    818.78 o 
   0  -5 -11    26065.09    25869.55   1405.25 o 
   1  -5 -11    40380.79    41484.93   1800.90 o 
   2  -5 -11     1089.26     1114.36    299.98 o 
   3  -5 -11    19506.07    19882.67    759.41 o 
   4  -5 -11    80250.03    79138.97   1897.98 o 
   5  -5 -11     2996.64     3339.93    360.91 o 
   6  -5 -11     2652.71     3374.67    335.50 o 
   7  -5 -11    78535.49    79657.62   3777.06 o 
   8  -5 -11    22721.97    23425.66   1108.12 o 
   9  -5 -11      281.03      116.67    260.31 o 
  10  -5 -11    48317.60    46039.80   1902.01 o 
  11  -5 -11    36319.09    36689.37   1760.19 o 
  12  -5 -11     2004.01     1413.77    273.19 o 
  13  -5 -11     7839.58     7790.97    844.45 o 
  14  -5 -11    41557.21    41136.60   1293.87 o 
  15  -5 -11     1732.25     1673.74    321.97 o 
  16  -5 -11       91.32      -50.00    190.00 o 
  -3  -4 -11     5639.18     5940.42    823.44 o 
  -2  -4 -11     3656.53     4004.70    675.14 o 
  -1  -4 -11     5024.25     5244.33    676.70 o 
   0  -4 -11     6781.78     7004.04    551.55 o 
   1  -4 -11      432.89      218.61    181.12 o 
   2  -4 -11    10507.46    10509.68    957.23 o 
   3  -4 -11     1570.00     1500.89    221.31 o 
   4  -4 -11     2834.67     3153.25    378.02 o 
   6  -4 -11     6251.42     6072.65    501.43 o 
   7  -4 -11     3274.27     2823.98    384.76 o 
   8  -4 -11     1320.89      901.74    274.83 o 
   9  -4 -11    15686.25    17326.05    981.60 o 
  10  -4 -11       21.81      325.83    394.61 o 
  11  -4 -11      436.93      346.60    195.00 o 
  12  -4 -11     9766.02     9267.84    524.58 o 
  13  -4 -11     2678.50     2751.91    339.69 o 
  14  -4 -11      402.83      159.22    201.35 o 
  15  -4 -11     3240.90     3394.67    403.78 o 
  16  -4 -11     6032.31     5018.50    467.35 o 
  -3  -3 -11     2096.48     1926.02    403.63 o 
  -2  -3 -11     4692.27     5529.95    546.44 o 
  -1  -3 -11    10373.11     9746.67    964.23 o 
   0  -3 -11     4229.49     4437.64    808.41 o 
   1  -3 -11     2385.19     2962.53    333.62 o 
   2  -3 -11    17277.77    17311.44    856.63 o 
   3  -3 -11     9840.11    10269.73    668.40 o 
   6  -3 -11    19634.54    19037.76    914.19 o 
   7  -3 -11     2629.00     2547.08    364.54 o 
   8  -3 -11     1730.34     2116.69    373.87 o 
   9  -3 -11    31546.46    31682.82   1006.31 o 
  10  -3 -11     2005.45     2172.39    287.80 o 
  11  -3 -11    11430.32    10908.87    545.71 o 
  12  -3 -11    14838.89    15461.56    670.43 o 
  13  -3 -11     3936.49     3560.44    368.45 o 
  14  -3 -11    11410.70    10579.98    606.64 o 
  15  -3 -11     1740.83     1589.89    441.02 o 
  16  -3 -11     4515.10     4384.15   1000.53 o 
  -4  -2 -11     3199.49     2981.20    477.95 o 
  -3  -2 -11    12564.96    12864.69    785.12 o 
  -2  -2 -11     1125.73     1471.46    349.96 o 
  -1  -2 -11     7043.91     7083.14    543.21 o 
   0  -2 -11    23736.36    23003.54    908.96 o 
   1  -2 -11    31741.46    32862.20    782.88 o 
   2  -2 -11    10375.42    10827.81    432.55 o 
   5  -2 -11      596.14      929.75    226.08 o 
   6  -2 -11     4552.71     4682.44    428.83 o 
   7  -2 -11   133337.70   125713.90   6672.60 o 
   8  -2 -11     8028.64     7496.31    432.90 o 
   9  -2 -11     1669.30     1930.31    260.32 o 
  10  -2 -11    96908.42    91470.45   2155.68 o 
  11  -2 -11    30717.90    30498.45    972.01 o 
  12  -2 -11     5109.84     5547.18    984.45 o 
  13  -2 -11    46356.99    47278.93   2684.23 o 
  14  -2 -11    50555.53    52288.29   1956.46 o 
  15  -2 -11     6543.74     8181.34    792.85 o 
  -4  -1 -11    13352.32    13219.48    807.05 o 
  -3  -1 -11    44169.47    41094.56   2216.77 o 
  -2  -1 -11     2081.33     2927.17    420.23 o 
  -1  -1 -11     8438.60     9516.09    594.78 o 
   0  -1 -11   107453.33   106385.59   2658.57 o 
   1  -1 -11     5516.07     5397.15    315.02 o 
   2  -1 -11     3563.34     3848.62    308.53 o 
   5  -1 -11      463.14      674.51    143.81 o 
   6  -1 -11    90303.57    87369.20   1970.45 o 
   7  -1 -11   107917.94   103631.76   2352.28 o 
   8  -1 -11     1859.68     2136.62    253.44 o 
   9  -1 -11    26965.90    25389.53    839.11 o 
  10  -1 -11    83718.05    87674.55   4742.07 o 
  11  -1 -11     7553.33     8022.25    712.74 o 
  12  -1 -11     3569.71     3772.99    356.79 o 
  13  -1 -11    50974.61    52742.86   1458.68 o 
  14  -1 -11    12304.08    13242.23    912.37 o 
  15  -1 -11     2138.95     2742.85    358.94 o 
  -5   0 -11     4427.37     4816.58    572.57 o 
  -4   0 -11    15342.27    14141.54   1536.70 o 
  -3   0 -11     2570.85     2443.32    417.22 o 
  -2   0 -11     7343.65     8715.13   1239.06 o 
  -1   0 -11     6950.57     7437.68    405.06 o 
   0   0 -11    12110.38    12816.10    506.76 o 
   1   0 -11     3337.07     3145.30    243.59 o 
   2   0 -11     3029.32     3419.27    298.68 o 
   3   0 -11    25149.08    25618.58   1017.38 o 
   4   0 -11     1203.27     1246.28    159.98 o 
   5   0 -11      562.76      560.48    133.32 o 
   6   0 -11    13735.65    14481.77    535.77 o 
   7   0 -11     2097.80     2048.30    237.40 o 
   8   0 -11     5524.24     5902.15    749.81 o 
   9   0 -11     1180.26     1571.97    228.21 o 
  10   0 -11     6131.89     7051.25    806.85 o 
  11   0 -11     1823.45     1505.89    244.19 o 
  12   0 -11      481.54      292.58    175.97 o 
  13   0 -11     2023.92     2299.07    307.25 o 
  14   0 -11      156.92      139.48    190.21 o 
  15   0 -11     2396.88     2275.84    345.94 o 
  -5   1 -11     5418.96     5612.68    600.58 o 
  -4   1 -11      785.54     1497.69    386.17 o 
  -3   1 -11     4215.17     4560.10    521.88 o 
  -2   1 -11    11907.12    13418.83   1007.53 o 
  -1   1 -11     4575.51     4589.53    329.32 o 
   0   1 -11      225.90      618.31    106.53 o 
   1   1 -11     9377.13    10096.73    323.91 o 
   2   1 -11    13458.43    13424.28    545.51 o 
   3   1 -11      254.96      352.09     98.26 o 
   4   1 -11     1113.67     1318.06    158.54 o 
   5   1 -11    13369.11    13770.85    492.73 o 
   6   1 -11     2480.46     2761.26    248.06 o 
   7   1 -11     3318.32     3558.23    274.68 o 
   8   1 -11    12020.05    12691.11    504.34 o 
   9   1 -11     4217.85     4324.56    307.31 o 
  10   1 -11     6105.42     6194.49    376.09 o 
  11   1 -11     3681.71     3443.94    328.50 o 
  12   1 -11    10272.39    10277.25    511.25 o 
  13   1 -11     3951.49     4509.76    629.25 o 
  14   1 -11      245.15      157.24    181.70 o 
  -6   2 -11     1630.96     1591.97    413.03 o 
  -5   2 -11    11074.79    12067.30   1070.27 o 
  -4   2 -11     1979.23     2523.70    445.53 o 
  -3   2 -11     4908.48     6553.85    812.04 o 
  -2   2 -11    13057.99    12586.82    567.05 o 
  -1   2 -11      375.33      128.42    132.80 o 
   0   2 -11    18667.67    19026.46    483.20 o 
   1   2 -11     4920.60     5621.27    272.23 o 
   2   2 -11     1616.18     1283.27    143.82 o 
   3   2 -11    54481.10    54455.79   1008.16 o 
   4   2 -11     6284.89     6487.55    253.31 o 
   5   2 -11     8616.20     8610.34    374.47 o 
   6   2 -11    49734.24    50054.14   1885.94 o 
   7   2 -11    31930.79    32603.43    859.46 o 
   8   2 -11     6151.61     6729.92    479.39 o 
   9   2 -11    23509.86    23776.12   1197.31 o 
  10   2 -11    53119.91    54671.24   1339.42 o 
  11   2 -11     4530.72     5300.10    355.05 o 
  12   2 -11     5851.82     6016.50    406.05 o 
  13   2 -11    48257.45    48514.05   3398.78 o 
  14   2 -11     4564.74     5920.72    439.91 o 
  -6   3 -11     1114.15     1392.34    377.71 o 
  -5   3 -11     2429.98     2473.45    653.36 o 
  -4   3 -11    60878.70    59547.30   2664.27 o 
  -3   3 -11     9908.35     9544.68    884.89 o 
  -2   3 -11     3222.30     3169.86    317.09 o 
  -1   3 -11    74924.63    75656.52   1832.33 o 
   0   3 -11    59872.66    59173.90   1143.43 o 
   1   3 -11     1542.75     1747.58    487.43 o 
   2   3 -11    61984.94    62507.79   1244.85 o 
   3   3 -11   150471.81   145154.77   2353.28 o 
   4   3 -11      855.21      824.75    112.52 o 
   5   3 -11    23633.64    23603.59    528.64 o 
   6   3 -11   170860.83   175297.91   3365.27 o 
   7   3 -11    13526.26    14573.68    474.38 o 
   8   3 -11     5742.36     5777.15    332.90 o 
   9   3 -11   114609.22   112609.33   3571.98 o 
  10   3 -11    31418.54    31675.81    899.34 o 
  11   3 -11     5597.83     7331.92    399.47 o 
  12   3 -11    36560.12    37028.23   2696.94 o 
  13   3 -11    33360.77    34270.73   2426.78 o 
  -6   4 -11     4140.78     3614.12    507.99 o 
  -5   4 -11    16221.76    15557.30   1281.32 o 
  -4   4 -11    31977.21    32259.29   1111.43 o 
  -3   4 -11     2789.25     3048.83    344.37 o 
  -2   4 -11     5167.33     5848.87    518.02 o 
  -1   4 -11    63108.19    61298.97   1558.08 o 
   0   4 -11     4270.31     4333.83    329.01 o 
   1   4 -11     1270.96     1482.31    153.08 o 
   2   4 -11    51489.56    50484.80   1421.84 o 
   3   4 -11    14342.21    14076.53    604.10 o 
   4   4 -11      632.77      543.01    122.72 o 
   5   4 -11    19293.12    18445.57    587.11 o 
   6   4 -11    31451.99    30941.08    642.46 o 
   7   4 -11       12.52      322.64    103.18 o 
   8   4 -11     1609.34     1743.34    163.29 o 
   9   4 -11    14516.75    14868.47    656.87 o 
  10   4 -11      489.65      469.99    124.23 o 
  11   4 -11       84.02        9.44    108.51 o 
  12   4 -11     4704.84     5276.08    300.54 o 
  13   4 -11      819.39      687.18    219.76 o 
  -7   5 -11     1381.93     1621.40    396.50 o 
  -6   5 -11     6408.12     7390.26   1023.60 o 
  -5   5 -11      612.17      637.29    416.91 o 
  -4   5 -11      521.16      625.31    231.23 o 
  -3   5 -11     8368.10     9377.75    537.51 o 
  -2   5 -11     6614.35     6306.69    590.88 o 
  -1   5 -11      948.82      830.34    207.42 o 
   0   5 -11     6566.42     6629.68    293.89 o 
   1   5 -11    15317.18    15260.85    487.99 o 
   2   5 -11     2969.91     2605.07    200.25 o 
   3   5 -11     1901.40     1690.12    177.37 o 
   4   5 -11     8969.04     9151.29    576.10 o 
   5   5 -11     6238.02     5840.83    313.13 o 
   6   5 -11     1142.77     1633.70    302.83 o 
   7   5 -11     3410.76     3407.98    284.94 o 
   8   5 -11     8922.91     9146.00    797.52 o 
   9   5 -11     1314.28     1629.66    226.20 o 
  10   5 -11       35.26      108.46    143.81 o 
  11   5 -11     9652.98     8971.95    898.89 o 
  12   5 -11      746.84      830.27    216.73 o 
  -7   6 -11     2489.79     2389.96    673.59 o 
  -6   6 -11    12394.27    11532.90   1161.02 o 
  -5   6 -11     3228.31     3014.83    529.69 o 
  -4   6 -11     6022.86     6012.39    488.61 o 
  -3   6 -11     7501.82     7197.43    492.59 o 
  -2   6 -11    13988.31    12517.84    580.81 o 
  -1   6 -11     8750.18     8668.42    453.41 o 
   0   6 -11      884.72      904.98    263.42 o 
   1   6 -11    21870.41    21256.98    632.79 o 
   2   6 -11    10215.41     9560.98    390.70 o 
   3   6 -11    13267.35    12800.10    468.13 o 
   4   6 -11    15530.23    14582.66    521.31 o 
   5   6 -11     1903.92     1946.69    213.78 o 
   6   6 -11    39822.97    39216.27   1032.33 o 
   7   6 -11     1878.28     2438.81    416.65 o 
   8   6 -11       17.40       80.07    126.74 o 
   9   6 -11    34147.34    32832.36   2485.11 o 
  10   6 -11     2071.70     2332.83    279.45 o 
  11   6 -11     2385.83     3184.09    325.52 o 
  -7   7 -11     5001.88     3244.00    743.59 o 
  -6   7 -11     6332.94     6654.95    575.56 o 
  -5   7 -11    32995.17    33930.40   1199.27 o 
  -4   7 -11    38642.99    36210.54   2454.00 o 
  -3   7 -11     3470.72     3958.85    392.12 o 
  -2   7 -11    17258.95    16356.22    776.00 o 
  -1   7 -11    92692.20    91100.86   2149.12 o 
   0   7 -11     1782.54     2002.40    193.86 o 
   1   7 -11     9498.71    10030.82    407.83 o 
   2   7 -11   107726.89   102887.09   2204.72 o 
   3   7 -11    18855.86    19000.53    820.85 o 
   4   7 -11     1592.07     1427.40    189.00 o 
   5   7 -11    93659.60    88240.18   2001.84 o 
   6   7 -11    48582.36    46455.93   1202.55 o 
   7   7 -11     1013.00     1828.93    233.21 o 
   8   7 -11    40594.40    37699.63   1088.86 o 
   9   7 -11    53070.04    49613.57   1351.84 o 
  10   7 -11     4664.32     5028.83    383.24 o 
  -7   8 -11     1459.72     2408.63    650.25 o 
  -6   8 -11     4037.94     5064.39    594.51 o 
  -5   8 -11    51918.59    49595.68   1547.95 o 
  -4   8 -11     6302.44     6701.84    512.32 o 
  -3   8 -11     1331.82     1366.32    283.41 o 
  -2   8 -11    55071.93    53064.78   1474.09 o 
  -1   8 -11    32610.43    30305.68   1326.95 o 
   0   8 -11      458.00      573.42    141.71 o 
   1   8 -11    30598.38    30615.06   1157.39 o 
   2   8 -11    39521.88    37788.03    996.89 o 
   3   8 -11      197.31      301.52    134.49 o 
   4   8 -11    11987.48    12287.90    504.58 o 
   5   8 -11    40610.45    38124.11   1052.27 o 
   6   8 -11     2358.08     2229.06    320.98 o 
   7   8 -11     1491.62     1620.32    247.95 o 
   8   8 -11    22491.74    20754.71    761.26 o 
   9   8 -11     3209.67     3199.37    511.54 o 
  10   8 -11      305.76      728.03    379.57 o 
  -7   9 -11     4631.80     3883.77    626.66 o 
  -6   9 -11      258.30      319.87    247.46 o 
  -5   9 -11     3128.31     4047.05    557.95 o 
  -4   9 -11     3723.17     3471.79    404.61 o 
  -3   9 -11     2805.61     2787.34    563.14 o 
  -2   9 -11     2093.92     2458.77    405.24 o 
  -1   9 -11     1566.89     1738.67    371.79 o 
   0   9 -11     7342.78     6419.98    369.11 o 
   1   9 -11     3399.31     3205.87    580.25 o 
   2   9 -11     3647.77     3606.89    287.96 o 
   3   9 -11     4025.59     3387.80    406.80 o 
   4   9 -11     3755.64     3348.57    490.80 o 
   5   9 -11     5451.75     5428.53    634.95 o 
   6   9 -11     1480.30     1208.15    334.72 o 
   7   9 -11     3186.15     2457.52    290.70 o 
   8   9 -11     4107.25     4339.84    501.17 o 
   9   9 -11     1105.82     1504.70    275.90 o 
  -7  10 -11     7076.03     7212.66    630.86 o 
  -6  10 -11    10337.91     9484.94    675.02 o 
  -5  10 -11      371.08      357.78    233.79 o 
  -4  10 -11     2582.98     2570.86    372.19 o 
  -3  10 -11    16496.11    16286.46    742.49 o 
  -2  10 -11     3741.98     4090.73    756.55 o 
  -1  10 -11      219.80      -23.42    128.12 o 
   0  10 -11    15333.19    15092.35   1132.76 o 
   1  10 -11     7286.63     7800.23    512.84 o 
   2  10 -11     5486.85     5630.81    594.25 o 
   3  10 -11     3671.95     3115.50    295.11 o 
   4  10 -11    10929.44     9885.87    496.68 o 
   5  10 -11     8619.34     8973.77    482.41 o 
   6  10 -11      267.35      442.57    185.21 o 
   7  10 -11     7220.34     7291.63    536.17 o 
   8  10 -11     3980.29     3813.78    371.72 o 
  -7  11 -11     4230.93     4995.09    568.78 o 
  -6  11 -11     2395.52     3700.46    602.29 o 
  -5  11 -11    31967.34    31042.44   1163.73 o 
  -4  11 -11       10.02      -79.59    179.85 o 
  -3  11 -11     3167.11     3396.02    395.69 o 
  -2  11 -11    48017.05    46956.66   1401.02 o 
  -1  11 -11    10465.57    10201.82    509.09 o 
   0  11 -11     3242.94     3154.95    315.01 o 
   1  11 -11    37071.68    34937.59   1545.77 o 
   2  11 -11    34701.89    34138.30   1038.94 o 
   3  11 -11     1004.31     1419.57    247.12 o 
   4  11 -11    18118.11    16982.00    695.79 o 
   5  11 -11    46785.70    46168.29   1414.84 o 
   6  11 -11     1581.98     2798.47    337.24 o 
   7  11 -11     6020.08     5928.92    487.95 o 
  -6  12 -11    31648.64    30014.16   1188.33 o 
  -5  12 -11    26138.25    26151.57   1051.98 o 
  -4  12 -11      895.91     1323.57    349.50 o 
  -3  12 -11    22396.19    21666.34   1568.07 o 
  -2  12 -11    56754.54    58227.47   1611.98 o 
  -1  12 -11     1131.94     1519.45    408.87 o 
   0  12 -11     9336.39     8312.81    829.15 o 
   1  12 -11    60434.09    59834.70   1588.41 o 
   2  12 -11     6603.12     6987.30    463.80 o 
   3  12 -11     2737.42     3046.37    339.53 o 
   4  12 -11    33641.68    32068.09   1068.45 o 
   5  12 -11    13348.50    13687.14    653.27 o 
  -6  13 -11     6540.85     7116.89    600.04 o 
  -5  13 -11     1322.37     2231.90    369.98 o 
  -4  13 -11     1358.77     1314.66    319.40 o 
  -3  13 -11     4144.80     5063.12    455.49 o 
  -2  13 -11     5408.09     6613.94    601.25 o 
  -1  13 -11     2003.43     2078.51    245.02 o 
   0  13 -11      758.42      920.23    249.69 o 
   1  13 -11     3438.32     5635.45   1162.83 o 
   2  13 -11     1148.76      515.82    221.97 o 
   3  13 -11      314.53      289.77    196.99 o 
   4  13 -11     4427.23     6518.34    490.77 o 
  -5  14 -11      709.85      556.60    497.80 o 
  -4  14 -11    11940.50    12030.42    688.02 o 
  -3  14 -11     9398.42    10257.31   1182.54 o 
  -2  14 -11     1034.75     1847.34    307.61 o 
  -1  14 -11     5133.59     5051.87    338.61 o 
   0  14 -11    10868.82    11109.16    606.12 o 
   1  14 -11     3293.05     4575.20    420.69 o 
   2  14 -11      660.32      382.71    238.94 o 
  -2  15 -11    13841.24    14438.15    708.17 o 
  -1  15 -11     1520.80     1234.87    291.18 o 
   9 -14 -10      606.89      166.97    326.68 o 
  10 -14 -10     8770.49     8343.86    822.41 o 
  11 -14 -10     6985.73     7098.32    760.70 o 
  12 -14 -10     2707.58     3160.51    569.36 o 
  13 -14 -10     6149.37     5328.02    710.92 o 
   8 -13 -10     2474.64     1982.39    490.54 o 
   9 -13 -10    11626.73    11137.25    863.89 o 
  10 -13 -10     9541.86     7684.79    766.92 o 
  11 -13 -10     6772.55     6680.90    710.92 o 
  12 -13 -10     3949.51     3650.02    592.18 o 
  13 -13 -10     7001.05     5613.74    701.07 o 
  14 -13 -10     7195.70     6730.16    753.96 o 
   8 -12 -10     5395.94     4760.22    604.62 o 
   9 -12 -10     1751.58     1721.56    416.39 o 
  10 -12 -10     6593.58     6874.83    684.99 o 
  11 -12 -10     2303.87     1075.97    378.54 o 
  12 -12 -10     1423.23     1488.73    450.61 o 
  13 -12 -10     6576.21     7138.25    740.48 o 
  14 -12 -10     3538.81     2374.40    521.65 o 
  15 -12 -10      195.17     -206.90    278.46 o 
   3 -11 -10     3313.52     3566.53    604.62 o 
   4 -11 -10     1957.59     1977.20    483.80 o 
   8 -11 -10     1346.14     1598.15    406.54 o 
   9 -11 -10      225.96      -58.60    274.31 o 
  10 -11 -10    13391.63    13584.77    907.97 o 
  11 -11 -10     1938.15     1643.26    418.98 o 
  12 -11 -10      420.99      580.25    340.16 o 
  13 -11 -10     8201.51     8153.56    779.37 o 
  14 -11 -10      715.64      611.88    351.57 o 
  15 -11 -10     6479.96     6573.04    711.96 o 
  16 -11 -10     5200.30     4980.83    448.13 o 
   2 -10 -10     1958.42     1949.20    515.95 o 
   3 -10 -10     9167.20     7983.48    753.44 o 
   4 -10 -10     3583.28     3886.99    535.14 o 
   5 -10 -10      292.35      571.95    296.09 o 
   8 -10 -10     5397.14     5182.31    569.88 o 
   9 -10 -10    12129.66    11433.85    808.41 o 
  10 -10 -10     4609.24     3743.36    516.99 o 
  11 -10 -10    16345.02    13744.48    949.97 o 
  12 -10 -10     2832.72     2561.60    508.69 o 
  13 -10 -10     6355.97     5860.04    675.14 o 
  14 -10 -10    12777.93    11317.70    875.82 o 
  15 -10 -10     1869.75     2096.04    653.10 o 
  16 -10 -10     4794.02     4640.60    703.14 o 
   1  -9 -10      250.57      163.34    325.64 o 
   2  -9 -10    18933.12    18393.21   1149.09 o 
   3  -9 -10     5976.53     6151.47    639.88 o 
   4  -9 -10     4434.20     4483.32    510.76 o 
   5  -9 -10    18225.60    18830.34    978.49 o 
   6  -9 -10    16572.21    17024.78    864.93 o 
   8  -9 -10     5613.46     4762.81    546.02 o 
   9  -9 -10    18720.90    16372.97    954.12 o 
  11  -9 -10     1709.65     1097.75    371.28 o 
  12  -9 -10    10954.22     9064.12    786.63 o 
  13  -9 -10    11497.93    11615.86    854.56 o 
  14  -9 -10     6514.45     7205.14    706.77 o 
  15  -9 -10      782.93      489.24    222.44 o 
  16  -9 -10     6324.57     6657.44    489.31 o 
   0  -8 -10     1175.86     1810.75    506.62 o 
   1  -8 -10    11331.53    10900.27    886.71 o 
   2  -8 -10    13170.85    14200.79    958.78 o 
   3  -8 -10     5800.85     5487.73    569.36 o 
   4  -8 -10     8322.32     7589.38    606.69 o 
   5  -8 -10    14693.11    14294.13    808.41 o 
   6  -8 -10     6785.89     5852.79    470.84 o 
   7  -8 -10     9671.19     8675.73    660.10 o 
   8  -8 -10     8075.25     8162.37    635.21 o 
   9  -8 -10    10574.97     9868.89    736.85 o 
  10  -8 -10     7911.91     7494.49    647.14 o 
  11  -8 -10     4071.32     4111.00    554.32 o 
  12  -8 -10     4227.39     2827.61    496.76 o 
  13  -8 -10     8375.80     7433.82    692.25 o 
  14  -8 -10     1071.39      934.23    255.64 o 
  15  -8 -10      302.54      240.99    195.37 o 
  16  -8 -10     7217.25     6612.77    483.03 o 
  -1  -7 -10     1771.67     2367.15    567.29 o 
   0  -7 -10     6750.40     6486.44    741.52 o 
   1  -7 -10     2475.09     2636.79    491.58 o 
   2  -7 -10     3064.25     2909.02    457.35 o 
   3  -7 -10     8846.26     8563.21    656.47 o 
   4  -7 -10     3737.58     3894.77    434.54 o 
   5  -7 -10     2264.39     2394.11    326.16 o 
   6  -7 -10    16059.20    15832.13    762.78 o 
   7  -7 -10     3626.81     3793.54    260.06 o 
   8  -7 -10     2689.12     2914.21    414.83 o 
   9  -7 -10    20937.25    20427.45   1062.49 o 
  10  -7 -10     8261.99     7788.50    669.96 o 
  11  -7 -10     5198.58     5143.94    614.47 o 
  12  -7 -10     6084.89     5682.19    617.07 o 
  13  -7 -10    12843.09    12479.05    619.74 o 
  14  -7 -10     3125.22     2947.38    360.31 o 
  15  -7 -10     1059.69     1094.64    354.68 o 
  16  -7 -10    11338.88    11251.96    609.97 o 
  -2  -6 -10      711.68      861.30    450.61 o 
  -1  -6 -10     7652.26     7577.46    806.85 o 
   0  -6 -10      200.60      112.01    272.23 o 
   1  -6 -10     1667.97     2377.52    443.87 o 
   2  -6 -10    11347.06    10721.90    750.85 o 
   3  -6 -10     1561.77     1693.22    238.99 o 
   4  -6 -10     8041.63     8590.87    407.55 o 
   5  -6 -10     9832.98     9806.67    597.36 o 
   6  -6 -10     8636.63     9247.68    523.21 o 
   7  -6 -10    11010.10    10903.85    421.64 o 
   8  -6 -10     1805.79     1696.15    346.39 o 
   9  -6 -10    16769.20    18069.12    966.56 o 
  10  -6 -10    10574.25     9825.34    755.00 o 
  11  -6 -10     1455.80     1634.44    392.54 o 
  12  -6 -10    15786.54    15950.17    712.58 o 
  13  -6 -10     4279.80     3644.63    374.64 o 
  14  -6 -10    14960.61    14352.45    674.93 o 
  15  -6 -10     4132.81     4344.42    404.69 o 
  16  -6 -10     1024.62      788.55    264.45 o 
  -3  -5 -10      670.11      345.35    379.05 o 
  -2  -5 -10    10728.30    10686.63    958.78 o 
  -1  -5 -10     3537.30     3911.88    597.88 o 
   0  -5 -10     3933.15     4491.81    461.38 o 
   1  -5 -10     5865.68     6401.21    568.84 o 
   2  -5 -10    18143.78    17207.87    703.02 o 
   3  -5 -10    10335.07     9917.78    554.58 o 
   5  -5 -10    26408.73    26023.04   1074.42 o 
   6  -5 -10     7367.74     7666.13    460.98 o 
   7  -5 -10     4702.71     5412.31    491.58 o 
   8  -5 -10    11350.23    10996.97    395.79 o 
   9  -5 -10     9967.29    10100.16    720.26 o 
  10  -5 -10     6824.28     6645.12    652.33 o 
  11  -5 -10     2967.60     2942.28    343.45 o 
  12  -5 -10     4829.40     4602.25    402.29 o 
  13  -5 -10    14376.46    13933.96   1109.42 o 
  14  -5 -10      277.46       56.48    201.13 o 
  15  -5 -10     3197.31     3480.70    386.10 o 
  16  -5 -10     5556.61     5881.07    469.71 o 
  -4  -4 -10      582.00     1027.23    480.17 o 
  -3  -4 -10    13077.36    14219.98   1110.20 o 
  -2  -4 -10    12931.58    13122.58    761.83 o 
  -1  -4 -10      941.85     1128.51    299.05 o 
   0  -4 -10     9106.95     9602.73    586.99 o 
   1  -4 -10    29226.84    29719.15   1006.86 o 
   2  -4 -10     5899.32     5957.36    607.47 o 
   3  -4 -10    10882.24    10609.99    462.35 o 
   4  -4 -10    32788.73    31237.50   1284.43 o 
   6  -4 -10    13389.99    12358.93    700.55 o 
   7  -4 -10    13110.40    13640.25    755.52 o 
   8  -4 -10    14486.55    14997.79    850.93 o 
   9  -4 -10    16025.80    16469.94    945.30 o 
  10  -4 -10     7062.79     6625.38    579.47 o 
  11  -4 -10     7164.67     7780.26    898.89 o 
  12  -4 -10     9617.92     9041.32    504.59 o 
  13  -4 -10     5956.84     5428.86    427.26 o 
  14  -4 -10      208.10      322.27    202.82 o 
  15  -4 -10     4512.11     5778.65    529.69 o 
  16  -4 -10     4380.23     4324.95    437.55 o 
  -4  -3 -10     7124.52     7133.65    640.25 o 
  -3  -3 -10    10696.06    10890.16    701.13 o 
  -2  -3 -10     5482.90     5273.14    506.83 o 
  -1  -3 -10    11329.51    11759.93    683.83 o 
   0  -3 -10     7718.71     7814.47    505.05 o 
   1  -3 -10     5311.21     4715.23    244.97 o 
   2  -3 -10    12770.10    12595.63    540.11 o 
   6  -3 -10    18699.05    19521.04    878.41 o 
   7  -3 -10     1112.97     2001.57    316.83 o 
   8  -3 -10     7249.18     5570.70    535.14 o 
   9  -3 -10    22642.33    21749.29    765.78 o 
  10  -3 -10      623.37      945.98    202.05 o 
  11  -3 -10     1871.91     1470.24    251.50 o 
  12  -3 -10    16874.96    16891.98    695.56 o 
  13  -3 -10      192.04       62.63    172.07 o 
  14  -3 -10     2490.42     3104.86    363.87 o 
  15  -3 -10    10697.38    11236.83    638.29 o 
  16  -3 -10      495.14      516.24    275.21 o 
  -5  -2 -10     3428.90     2871.18    479.66 o 
  -4  -2 -10      201.87      254.49    263.43 o 
  -3  -2 -10     7102.71     7295.48    664.25 o 
  -2  -2 -10     5365.35     4967.41    781.18 o 
  -1  -2 -10     3368.19     3599.48    400.08 o 
   0  -2 -10     6998.06     7216.83    307.83 o 
   1  -2 -10     8915.47     8760.78    493.91 o 
   2  -2 -10    15594.41    15918.21    835.89 o 
   5  -2 -10    25511.11    26742.77   1049.53 o 
   6  -2 -10     1988.65     2382.70    315.79 o 
   7  -2 -10    15085.00    14414.38    564.99 o 
   8  -2 -10    22443.84    23100.60    772.59 o 
   9  -2 -10     1117.95     1771.76    826.04 o 
  10  -2 -10    29158.14    29330.49    929.12 o 
  11  -2 -10     8168.51     8849.75    477.74 o 
  12  -2 -10     5776.15     6302.37    445.38 o 
  13  -2 -10    20422.47    19837.45    796.84 o 
  14  -2 -10     2732.74     2794.53    362.23 o 
  15  -2 -10     5712.86     6626.11    503.75 o 
  -5  -1 -10     4026.91     4047.02    628.47 o 
  -4  -1 -10     3953.86     3822.39    486.54 o 
  -3  -1 -10     2379.84     2427.57    404.45 o 
  -2  -1 -10    13874.34    13737.53    724.71 o 
  -1  -1 -10     2559.35     2579.34    210.34 o 
   0  -1 -10     1377.31     1176.82    394.35 o 
   1  -1 -10    24790.60    24619.24    717.27 o 
   5  -1 -10     8398.92     8211.12    495.73 o 
   6  -1 -10    21542.38    22267.53   1172.42 o 
   7  -1 -10     2751.99     2510.99    318.90 o 
   8  -1 -10     9807.03     9092.45    446.95 o 
   9  -1 -10    11281.81    12485.98   1297.91 o 
  10  -1 -10      805.14     1330.28    316.05 o 
  11  -1 -10     3569.33     3720.22    333.64 o 
  12  -1 -10     6500.89     6134.13    419.99 o 
  13  -1 -10     5476.54     6216.73    438.29 o 
  14  -1 -10     2451.83     2230.81    326.10 o 
  15  -1 -10      878.61     1250.26    286.25 o 
  -6   0 -10    14142.74    13940.90   2323.85 o 
  -5   0 -10     1021.23     1733.18    644.55 o 
  -4   0 -10     1574.88     1862.66    369.08 o 
  -3   0 -10    23826.91    25492.94   1069.09 o 
  -2   0 -10     5813.82     6495.78    756.55 o 
  -1   0 -10     2549.12     2668.17    242.82 o 
   0   0 -10    20514.92    20854.61    647.70 o 
   1   0 -10    24394.32    24563.00    709.89 o 
   2   0 -10     7679.43     7241.96    408.09 o 
   3   0 -10    16718.08    15641.31    737.89 o 
   4   0 -10    18993.39    18397.73    558.25 o 
   5   0 -10    14359.23    12771.72    493.39 o 
   6   0 -10     9132.43     8306.16    393.79 o 
   7   0 -10     6635.40     7263.03    374.08 o 
   8   0 -10     8206.05     9624.76    660.36 o 
   9   0 -10     4720.38     5085.64    330.45 o 
  10   0 -10     4574.38     4651.82    923.52 o 
  11   0 -10     2386.31     2739.30    282.83 o 
  12   0 -10     5656.65     6015.17    407.34 o 
  13   0 -10     1140.82     1006.74    430.91 o 
  14   0 -10      385.62      715.75    228.27 o 
  15   0 -10     3245.71     3796.11    417.94 o 
  -6   1 -10     4399.67     4411.83   1020.23 o 
  -5   1 -10     4123.41     3661.70    495.59 o 
  -4   1 -10    22481.71    22257.15   1029.64 o 
  -3   1 -10     8731.71     8517.05    886.71 o 
  -2   1 -10     4878.25     4765.06    335.34 o 
  -1   1 -10    21601.54    21791.04    520.51 o 
   0   1 -10    12184.07    12444.11    351.93 o 
   1   1 -10    11726.35    11847.24    391.39 o 
   2   1 -10    20592.51    20554.74    575.66 o 
   3   1 -10    10212.65     9756.37    504.54 o 
   4   1 -10     2189.58     1994.96    176.88 o 
   5   1 -10    28402.55    27502.89    776.01 o 
   6   1 -10     3741.80     3690.22    264.23 o 
   7   1 -10     2934.57     2717.04    231.33 o 
   8   1 -10    29212.73    29332.14    832.78 o 
   9   1 -10     4254.61     4352.85    783.78 o 
  10   1 -10     1519.77     1351.62    207.75 o 
  11   1 -10    10943.72    12024.73    518.12 o 
  12   1 -10     8644.13     9178.74    727.77 o 
  13   1 -10     2322.34     1941.48    281.59 o 
  14   1 -10     3267.01     2847.95    351.05 o 
  -7   2 -10     5479.61     6272.31    775.74 o 
  -6   2 -10     4562.84     4604.91    642.47 o 
  -5   2 -10    12790.71    13083.31    815.34 o 
  -4   2 -10     4799.13     4741.55    779.37 o 
  -3   2 -10     7824.76     6886.86    520.62 o 
  -2   2 -10    14914.94    14565.32    832.52 o 
  -1   2 -10     1766.54     1998.26    138.76 o 
   0   2 -10     9257.89     9129.73    574.14 o 
   1   2 -10    26883.73    26335.54    680.60 o 
   2   2 -10     2060.59     1845.31    156.52 o 
   3   2 -10    21974.85    20422.97    465.25 o 
   4   2 -10    19172.91    19107.57    577.94 o 
   5   2 -10    16338.35    16811.64    531.78 o 
   6   2 -10    14863.66    14337.55    474.38 o 
   7   2 -10     6993.58     6009.89    311.80 o 
   8   2 -10    15792.25    16289.91    540.21 o 
   9   2 -10     9310.74     9679.98    425.62 o 
  10   2 -10     4769.79     4953.61    751.63 o 
  11   2 -10    15773.40    16823.88    620.66 o 
  12   2 -10     3558.22     3047.86    390.98 o 
  13   2 -10     9289.16    10496.53    538.50 o 
  14   2 -10     8365.21     9803.69    549.58 o 
  -7   3 -10     4278.42     4466.80    534.98 o 
  -6   3 -10     5568.42     5310.12    750.07 o 
  -5   3 -10      725.12      656.47    468.24 o 
  -4   3 -10     7597.66     7539.48    493.74 o 
  -3   3 -10     6902.81     6282.13    424.49 o 
  -2   3 -10     1697.38     1547.76    342.76 o 
  -1   3 -10    10448.22    10601.81    316.11 o 
   0   3 -10     3831.23     3218.85    211.05 o 
   1   3 -10     4711.50     4548.93    225.63 o 
   2   3 -10    22071.62    22460.13    495.49 o 
   3   3 -10     3116.53     2891.55    306.94 o 
   4   3 -10    14273.89    14670.06    365.66 o 
   5   3 -10    16211.09    17842.96    499.13 o 
   6   3 -10    18884.85    19192.53    805.81 o 
   7   3 -10     9975.14    10163.72    379.74 o 
   8   3 -10     3845.05     3538.69    249.94 o 
   9   3 -10    17685.91    18897.40    602.86 o 
  10   3 -10     2812.51     2571.19    252.34 o 
  11   3 -10      453.33      195.77    187.45 o 
  12   3 -10    12958.55    12981.27    572.02 o 
  13   3 -10     1713.32     2494.80    307.30 o 
  -7   4 -10     7157.80     6700.07    603.59 o 
  -6   4 -10     2185.52     2613.45    687.07 o 
  -5   4 -10     2666.93     2065.87    583.88 o 
  -4   4 -10     4875.49     5256.83    739.96 o 
  -3   4 -10     6696.24     6091.80    423.10 o 
  -2   4 -10     2384.19     2598.17    270.55 o 
  -1   4 -10      152.36      262.12     73.18 o 
   0   4 -10    13386.62    13314.61    421.11 o 
   1   4 -10     3200.29     3532.63    355.72 o 
   2   4 -10     2268.82     2708.43    201.04 o 
   3   4 -10     3911.40     4283.67    159.28 o 
   4   4 -10     2991.77     3201.30    234.01 o 
   5   4 -10     5901.77     5942.05    224.42 o 
   6   4 -10     1141.22     1421.35    118.05 o 
   7   4 -10     4939.38     4627.50    210.19 o 
   8   4 -10     7591.81     8076.86    353.89 o 
   9   4 -10      799.32     1131.57    175.13 o 
  10   4 -10      605.37      607.99    132.17 o 
  11   4 -10     2956.33     3702.21    242.83 o 
  12   4 -10     1491.42     2247.10    217.00 o 
  13   4 -10        4.20       46.80    184.13 o 
  -8   5 -10     7069.21     6903.89    820.59 o 
  -7   5 -10     9694.59     8912.70   1035.53 o 
  -6   5 -10     1370.74     1049.53    461.50 o 
  -5   5 -10    10315.22    10021.60    973.04 o 
  -4   5 -10    14053.40    14126.59    675.46 o 
  -3   5 -10     4566.43     5014.64    397.88 o 
  -2   5 -10    17963.44    17104.71   1242.69 o 
  -1   5 -10    18105.82    18460.51    462.50 o 
   0   5 -10    10201.49     9867.97    391.50 o 
   1   5 -10    15286.36    15146.37    641.96 o 
   2   5 -10    19408.20    19151.54    559.30 o 
   3   5 -10     9425.05     8471.75    344.92 o 
   4   5 -10    11067.86    10777.48    407.41 o 
   5   5 -10    19422.96    18866.68    419.64 o 
   6   5 -10     2533.56     2517.54    147.81 o 
   7   5 -10     3368.34     3743.42    190.49 o 
   8   5 -10    14474.98    14853.14    415.66 o 
   9   5 -10      219.01      310.52    109.12 o 
  10   5 -10      363.43      506.36    125.36 o 
  11   5 -10    10638.29    11155.25    769.96 o 
  12   5 -10      198.03       27.86    173.91 o 
  -8   6 -10     3367.45     4405.37    522.19 o 
  -7   6 -10     9153.19    10173.28   1113.31 o 
  -6   6 -10     9141.60     9034.63    606.62 o 
  -5   6 -10     5086.80     5981.33    493.28 o 
  -4   6 -10    16173.98    16829.23   1855.08 o 
  -3   6 -10    14846.18    14465.91    728.03 o 
  -2   6 -10    13520.91    13324.99    573.83 o 
  -1   6 -10     9197.61     8745.77    486.19 o 
   0   6 -10    18931.24    18888.86    551.33 o 
   1   6 -10    18526.89    18317.51    559.00 o 
   2   6 -10     7123.22     6499.03    307.64 o 
   3   6 -10     7756.65     8385.93    357.38 o 
   4   6 -10    28822.43    26922.10    761.00 o 
   5   6 -10     1023.11      888.95    301.53 o 
   6   6 -10     8860.45     8369.42    394.28 o 
   7   6 -10    17717.64    16952.64    591.59 o 
   8   6 -10       81.07      371.02    229.45 o 
   9   6 -10     8451.39     9091.87    992.75 o 
  10   6 -10     8188.10     9169.38    469.33 o 
  11   6 -10      999.06      996.12    358.83 o 
  -8   7 -10    11173.79    11786.98   1176.05 o 
  -7   7 -10     2830.09     3969.96    787.15 o 
  -6   7 -10      736.44      279.97    333.42 o 
  -5   7 -10    16864.71    17487.86    805.50 o 
  -4   7 -10     6461.98     6404.81    481.77 o 
  -3   7 -10     5178.09     5064.59    511.54 o 
  -2   7 -10     7933.69     7558.34    725.18 o 
  -1   7 -10     8109.78     8250.14    350.50 o 
   0   7 -10     7155.31     6885.06    324.06 o 
   1   7 -10     8762.20     9155.29    541.62 o 
   2   7 -10    13058.35    12707.71    464.67 o 
   3   7 -10     4426.02     4577.74    280.03 o 
   4   7 -10      539.98      584.71    156.60 o 
   5   7 -10    27402.69    25317.96    770.88 o 
   6   7 -10     2498.71     2796.86    249.85 o 
   7   7 -10      180.71      529.86    330.05 o 
   8   7 -10    20486.96    19350.10    692.50 o 
   9   7 -10     3756.49     4679.60    348.34 o 
  10   7 -10     1789.75     2583.00    294.54 o 
  11   7 -10     8343.96     8793.44    849.37 o 
  -8   8 -10     1311.49     1292.73    529.95 o 
  -7   8 -10     5462.24     5570.61    542.06 o 
  -6   8 -10     2513.37     2187.53    378.41 o 
  -5   8 -10     2072.21     1716.17    326.94 o 
  -4   8 -10     8679.58     8904.47    543.60 o 
  -3   8 -10      513.90      788.22    233.53 o 
  -2   8 -10     7318.94     6649.21    436.12 o 
  -1   8 -10    10906.09    10991.09    440.05 o 
   0   8 -10     2057.37     2128.23    212.30 o 
   1   8 -10    12281.70    12254.84    671.77 o 
   2   8 -10      392.58      283.46    149.08 o 
   3   8 -10     1020.41      719.11    158.00 o 
   4   8 -10     4871.20     4216.75    294.83 o 
   5   8 -10     1823.91     1847.14    225.92 o 
   6   8 -10      742.77      543.34    371.54 o 
   7   8 -10     1653.97     1628.40    230.42 o 
   8   8 -10     4300.24     5005.78    472.65 o 
   9   8 -10        6.64      -47.45    139.23 o 
  10   8 -10      572.77     1167.76    424.17 o 
  -8   9 -10     6207.59     6369.78    602.63 o 
  -7   9 -10     2706.25     3035.14    446.24 o 
  -6   9 -10     4406.97     3902.32    572.47 o 
  -5   9 -10    12613.75    12731.60   1444.14 o 
  -4   9 -10     3196.56     3897.71    400.08 o 
  -3   9 -10     3924.69     3242.42    358.27 o 
  -2   9 -10    11826.58    10706.24    548.35 o 
  -1   9 -10     2816.88     2893.15    253.95 o 
   0   9 -10     5146.08     5000.90    317.64 o 
   1   9 -10    13939.81    12826.51    517.08 o 
   2   9 -10     2818.95     2319.89    238.59 o 
   3   9 -10     2414.52     2408.76    248.39 o 
   4   9 -10    13373.01    14015.96    561.66 o 
   5   9 -10     1015.06      870.81    194.52 o 
   6   9 -10      408.53      293.99    154.35 o 
   7   9 -10     6539.29     6294.06    410.55 o 
   8   9 -10     2763.99     2915.96    316.31 o 
   9   9 -10       79.05      100.08    324.09 o 
  -8  10 -10     5915.69     7349.34    649.52 o 
  -7  10 -10     4406.67     5212.60    546.06 o 
  -6  10 -10     8031.58     7002.40    575.18 o 
  -5  10 -10     5901.34     7645.63    550.05 o 
  -4  10 -10     6065.00     8134.79    535.51 o 
  -3  10 -10    20356.27    19720.45    807.23 o 
  -2  10 -10     2819.08     2940.93    335.86 o 
  -1  10 -10     7306.32     8394.82    958.01 o 
   0  10 -10    18395.87    18247.99   1001.82 o 
   1  10 -10     1874.43     1802.66    240.60 o 
   2  10 -10     3544.61     3510.84    299.68 o 
   3  10 -10    14400.89    13448.84    571.08 o 
   4  10 -10     4768.04     6324.38    520.36 o 
   5  10 -10     4569.54     4159.48    344.43 o 
   6  10 -10     4427.06     4015.64    349.41 o 
   7  10 -10     6972.71     7912.27    501.69 o 
   8  10 -10     3209.29     3608.02    599.43 o 
  -8  11 -10     7363.12    10764.13    764.47 o 
  -7  11 -10     1815.17     2112.24    392.99 o 
  -6  11 -10     3269.82     3799.01    452.65 o 
  -5  11 -10    17492.99    20764.10   1136.13 o 
  -4  11 -10     6354.30     6182.47    489.28 o 
  -3  11 -10      304.46      490.62    212.11 o 
  -2  11 -10    28356.07    27382.95   2198.10 o 
  -1  11 -10     5380.39     6188.23    399.24 o 
   0  11 -10     1034.36     1149.41    219.13 o 
   1  11 -10    16985.97    16183.39    661.24 o 
   2  11 -10     4435.21     5753.19    390.71 o 
   3  11 -10     3839.19     3673.70    345.61 o 
   4  11 -10    11925.54    10736.97    541.19 o 
   5  11 -10     6562.33     7611.44    470.81 o 
   6  11 -10     3369.83     3463.15    358.07 o 
   7  11 -10     4566.48     3434.77    367.54 o 
  -8  12 -10      355.55      392.64    299.94 o 
  -7  12 -10      824.92      227.30    265.49 o 
  -6  12 -10    10127.85     9875.72    652.45 o 
  -5  12 -10      830.67     1663.01    328.43 o 
  -4  12 -10     1023.33      827.90    261.06 o 
  -3  12 -10    11752.46    12440.07    639.64 o 
  -2  12 -10     4456.58     4907.24    305.99 o 
  -1  12 -10     1824.79     1799.72    457.87 o 
   0  12 -10     8507.28     8009.81    477.00 o 
   1  12 -10     4506.88     4257.18    659.07 o 
   2  12 -10      768.97      719.69    214.45 o 
   3  12 -10     2335.49     2066.09    301.18 o 
   4  12 -10     8141.50     8686.48    518.31 o 
   5  12 -10      260.59      402.13    240.34 o 
   6  12 -10      534.80      609.37    242.26 o 
  -7  13 -10      708.68      508.16    281.93 o 
  -6  13 -10     1226.33      882.93    291.98 o 
  -5  13 -10     1261.82     1248.04    291.21 o 
  -4  13 -10      266.56      286.52    213.99 o 
  -3  13 -10     3841.05     3706.47    387.37 o 
  -2  13 -10     3307.91     3181.89    375.61 o 
  -1  13 -10       81.29        7.71    172.93 o 
   0  13 -10     3242.41     4021.25    383.45 o 
   1  13 -10     4208.90     3764.80    391.50 o 
   2  13 -10       16.64     -108.84    150.90 o 
   3  13 -10     3858.15     4552.26    530.99 o 
   4  13 -10     4217.29     4914.50    445.03 o 
  -6  14 -10     4394.94     4758.14    490.60 o 
  -5  14 -10     4628.92     5579.13    492.94 o 
  -4  14 -10     9056.55     8854.01    577.21 o 
  -3  14 -10     6166.37     5688.32    459.77 o 
  -1  14 -10     8961.87     8661.11    417.78 o 
   0  14 -10    10165.05     9589.03    557.06 o 
   1  14 -10      590.64      884.33    288.31 o 
   2  14 -10     3471.19     3597.40    393.21 o 
   3  14 -10    10316.03    11243.42    638.47 o 
  -4  15 -10     3742.20     3879.00    422.00 o 
  -3  15 -10     6828.06     5550.09    463.18 o 
  -1  15 -10     4381.77     4986.93    430.52 o 
   0  15 -10     2139.21     1520.94    296.50 o 
  11 -15  -9      472.89     -124.97    310.61 o 
   8 -14  -9     2307.21     1547.85    418.46 o 
   9 -14  -9    15083.73    16735.43   1080.12 o 
  10 -14  -9     1990.30     1316.06    441.80 o 
  11 -14  -9     3983.47     3037.62    538.25 o 
  12 -14  -9    13165.74    12230.33    923.01 o 
  13 -14  -9     4986.89     4604.65    649.73 o 
  14 -14  -9     4738.71     4690.21    645.59 o 
   8 -13  -9     5244.88     4989.93    620.70 o 
   9 -13  -9      404.09      409.13    309.05 o 
  10 -13  -9    11187.31    10859.83    847.30 o 
  11 -13  -9     2526.95     2457.89    478.10 o 
  12 -13  -9      902.67      675.14    353.13 o 
  13 -13  -9     7564.57     7501.75    765.89 o 
  14 -13  -9     3313.57     3332.67    551.73 o 
  15 -13  -9      874.87     1282.87    427.80 o 
   3 -12  -9    21216.10    20826.73   1270.43 o 
   4 -12  -9     1279.12     1122.64    428.32 o 
   8 -12  -9       91.18     -205.34    239.05 o 
   9 -12  -9    17096.31    17412.13   1014.27 o 
  10 -12  -9     4345.77     5013.78    606.18 o 
  11 -12  -9      827.07      462.54    312.16 o 
  12 -12  -9     7281.64     6230.28    687.07 o 
  13 -12  -9     8709.39     8038.96    776.78 o 
  14 -12  -9      218.72      -79.86    283.12 o 
  15 -12  -9     2175.53     2020.76    492.10 o 
  16 -12  -9     3352.51     3604.39    561.58 o 
   2 -11  -9     8456.92     8659.65    863.37 o 
   3 -11  -9     1690.09     1784.82    480.69 o 
   4 -11  -9      280.64      242.68    306.46 o 
   5 -11  -9     3184.80     3270.96    472.91 o 
   8 -11  -9      487.53      387.87    284.16 o 
   9 -11  -9      797.18     1206.13    353.13 o 
  10 -11  -9     3138.21     3162.07    489.50 o 
  11 -11  -9      864.35      324.61    314.24 o 
  12 -11  -9     1257.26      885.15    379.57 o 
  13 -11  -9     4653.53     3494.97    562.10 o 
  14 -11  -9     1738.97      922.49    393.05 o 
  15 -11  -9      904.58      414.83    320.98 o 
  16 -11  -9     4943.39     4531.87    422.87 o 
   1 -10  -9      861.54     1110.20    450.61 o 
   2 -10  -9     6270.74     6419.55    725.96 o 
   3 -10  -9     2187.91     1907.20    439.72 o 
   4 -10  -9     2931.80     3442.60    493.13 o 
   5 -10  -9    12732.11    14215.32    861.82 o 
   6 -10  -9     9197.27    10643.60    689.14 o 
   8 -10  -9    12320.34    11334.29    781.96 o 
   9 -10  -9    13642.69    13387.72    852.48 o 
  10 -10  -9     8127.46     7176.62    673.07 o 
  11 -10  -9    11805.60    11404.30    860.78 o 
  12 -10  -9    21281.96    21433.42   1203.02 o 
  13 -10  -9     6093.21     5804.04    641.96 o 
  14 -10  -9     5976.16     6018.72    658.03 o 
  15 -10  -9     8826.68     7748.84    510.79 o 
  16 -10  -9     4531.64     4006.16    403.38 o 
   0  -9  -9     1133.35     1886.97    525.28 o 
   1  -9  -9    12166.00    11419.34    930.26 o 
   2  -9  -9     2078.45     1400.06    395.65 o 
   3  -9  -9     3218.39     3289.63    482.24 o 
   4  -9  -9    10473.22    10564.26    724.92 o 
   5  -9  -9     7507.05     8079.41    598.40 o 
   6  -9  -9     4886.17     4803.77    443.35 o 
   8  -9  -9    14549.57    14113.68    833.30 o 
   9  -9  -9     8234.34     7541.16    648.18 o 
  11  -9  -9    12170.42    12798.14    898.63 o 
  12  -9  -9     2962.91     2528.93    485.87 o 
  13  -9  -9    12663.11    11952.40    853.00 o 
  14  -9  -9     5117.24     4361.46    428.58 o 
  15  -9  -9      485.20      859.56    245.87 o 
  16  -9  -9     8211.19     9300.66    560.54 o 
  -1  -8  -9    16548.28    19585.34   1302.06 o 
   0  -8  -9     3165.57     2816.20    540.84 o 
   1  -8  -9     1678.06     1942.46    446.46 o 
   2  -8  -9    23558.82    23661.60   1228.94 o 
   3  -8  -9     5206.67     5641.74    551.21 o 
   4  -8  -9     7365.10     7849.17    579.21 o 
   5  -8  -9    14992.82    16185.26    813.07 o 
   6  -8  -9    13913.27    14603.70    719.74 o 
   7  -8  -9     2392.01     2640.93    229.55 o 
   8  -8  -9     4422.65     3039.18    427.28 o 
   9  -8  -9    19000.33    18167.64    984.71 o 
  10  -8  -9     2053.38     1755.27    401.87 o 
  11  -8  -9      401.57      429.87    314.24 o 
  12  -8  -9    15915.49    16751.50    999.23 o 
  13  -8  -9     1202.21     1343.54    399.28 o 
  14  -8  -9      459.19      917.37    439.46 o 
  15  -8  -9     6853.44     6160.63    451.52 o 
  16  -8  -9      710.76     1013.14    537.21 o 
  -2  -7  -9    13359.99    11713.87   1040.20 o 
  -1  -7  -9     5907.78     5412.54    701.59 o 
   0  -7  -9     1766.98     1379.84    428.83 o 
   1  -7  -9     8009.13     7367.97    677.22 o 
   2  -7  -9    15585.00    14897.20    894.49 o 
   3  -7  -9     1918.65     1611.11    324.09 o 
   4  -7  -9     1128.02     1244.50    264.98 o 
   5  -7  -9    15644.17    16500.40    603.32 o 
   6  -7  -9     1674.86     1952.83    250.46 o 
   7  -7  -9     1243.38     1557.01    170.94 o 
   8  -7  -9     8055.68     7701.91    597.36 o 
   9  -7  -9     3210.08     3535.42    452.69 o 
  10  -7  -9     8837.65     8769.07    705.22 o 
  11  -7  -9     1917.76     2090.24    440.76 o 
  12  -7  -9     2372.04     2671.53    474.47 o 
  13  -7  -9     7929.74     7117.67    468.23 o 
  14  -7  -9       49.22       80.51    171.86 o 
  15  -7  -9     2805.66     2899.24    342.37 o 
  16  -7  -9     6454.56     5735.76    588.80 o 
  -3  -6  -9      662.19      361.42    392.02 o 
  -2  -6  -9     3270.08     4089.74    644.55 o 
  -1  -6  -9      705.19     1215.98    405.50 o 
   0  -6  -9      442.79      731.66    327.72 o 
   1  -6  -9     2429.51     2894.50    446.98 o 
   2  -6  -9     2447.19     2942.91    315.77 o 
   3  -6  -9     3415.43     3281.43    279.77 o 
   4  -6  -9    10580.09    10482.18    424.06 o 
   5  -6  -9     8713.04     9046.49    530.47 o 
   6  -6  -9     5924.32     6324.14    397.72 o 
   7  -6  -9    11760.24    11732.43    486.91 o 
   8  -6  -9    16281.54    15858.57    856.11 o 
   9  -6  -9    19773.36    18613.59    991.45 o 
  10  -6  -9     9885.50     9502.29    752.40 o 
  11  -6  -9    17487.41    17711.33   1020.49 o 
  12  -6  -9    13649.04    12915.41    620.22 o 
  13  -6  -9    12801.95    11599.42    743.59 o 
  14  -6  -9    12470.54    11588.31    587.51 o 
  15  -6  -9    10410.59     9233.28    550.71 o 
  16  -6  -9    10016.03    10853.98    691.99 o 
  -4  -5  -9      106.92       94.37    373.87 o 
  -3  -5  -9     7334.14     6884.68    823.96 o 
  -2  -5  -9     4174.72     3595.05    622.25 o 
  -1  -5  -9      262.09      569.62    243.99 o 
   0  -5  -9     7324.19     7758.74    528.72 o 
   1  -5  -9    14412.26    14546.51    662.47 o 
   2  -5  -9      562.21      432.67    157.88 o 
   3  -5  -9     9368.37     9301.15    417.21 o 
   4  -5  -9    30882.56    31267.57   1226.35 o 
   5  -5  -9     2807.65     2974.88    295.57 o 
   6  -5  -9     8975.57     8732.10    358.05 o 
   7  -5  -9    26477.16    26293.49    700.87 o 
   8  -5  -9     9707.85    10055.67    355.98 o 
   9  -5  -9     8339.76     7586.27    640.40 o 
  10  -5  -9    24483.99    23494.63   1172.94 o 
  11  -5  -9    13787.44    14703.42    917.56 o 
  12  -5  -9    13143.75    12951.47    606.80 o 
  13  -5  -9     9020.55     8506.14    507.64 o 
  14  -5  -9     4703.35     5045.82    421.89 o 
  15  -5  -9     5325.82     6318.31    472.17 o 
  16  -5  -9     5908.17     7366.99   1283.39 o 
  -4  -4  -9     3106.61     2869.09    638.84 o 
  -3  -4  -9     9380.94    10293.01    843.67 o 
  -2  -4  -9     8614.60     8458.29    965.78 o 
  -1  -4  -9     6088.91     5930.64    499.87 o 
   0  -4  -9    18596.32    18932.02   1497.03 o 
   1  -4  -9     7985.57     7755.15    448.53 o 
   2  -4  -9    27505.06    28213.55    854.21 o 
   3  -4  -9    32377.93    32727.79   1296.36 o 
   4  -4  -9     2629.51     2285.22    286.24 o 
   6  -4  -9    12843.67    12551.31    691.74 o 
   7  -4  -9     1591.16     1708.08    303.35 o 
   8  -4  -9    16771.63    15034.61    861.30 o 
   9  -4  -9     5018.62     4851.48    535.14 o 
  10  -4  -9     6100.78     6081.86    513.10 o 
  11  -4  -9    11251.59    10881.07    536.41 o 
  12  -4  -9     6229.48     5733.15    469.28 o 
  13  -4  -9     5281.05     4954.56    679.81 o 
  14  -4  -9     3190.36     3526.38    686.55 o 
  15  -4  -9     3333.52     3125.29    384.18 o 
  16  -4  -9     2334.43     1839.58    331.34 o 
  -5  -3  -9    12403.87    12861.51   1268.09 o 
  -4  -3  -9     4504.13     4707.97    533.44 o 
  -3  -3  -9     4985.38     6168.13    594.77 o 
  -2  -3  -9    27122.80    27497.12   1071.22 o 
  -1  -3  -9     2049.77     2265.98    343.53 o 
   0  -3  -9     1118.25     1359.25    141.03 o 
   1  -3  -9    19992.81    20387.19    725.26 o 
   2  -3  -9     3301.96     3496.91    343.79 o 
   6  -3  -9     6774.59     6377.03    470.84 o 
   7  -3  -9     4306.87     3979.29    420.02 o 
   8  -3  -9       37.62      393.05    232.31 o 
   9  -3  -9    13802.91    13867.00    887.74 o 
  10  -3  -9      924.94      663.03    184.13 o 
  11  -3  -9      811.47      852.09    395.65 o 
  12  -3  -9    15563.34    15303.50    736.07 o 
  13  -3  -9     1236.54     1361.02    326.16 o 
  14  -3  -9      261.82      401.09    220.81 o 
  15  -3  -9    10036.81     9810.97    588.73 o 
  16  -3  -9     1966.08     1926.74    356.30 o 
  -6  -2  -9     9794.95    10202.40    758.89 o 
  -5  -2  -9       26.72      390.72    277.05 o 
  -4  -2  -9     1237.87     1381.82    600.73 o 
  -3  -2  -9     7121.33     6687.07    549.85 o 
  -2  -2  -9      355.45      356.62    216.41 o 
  -1  -2  -9     5359.94     5183.85    432.91 o 
   0  -2  -9     6900.10     6212.63    266.34 o 
   1  -2  -9     3574.95     4081.96    428.83 o 
   5  -2  -9    19570.20    18819.45    820.33 o 
   6  -2  -9    13449.48    13671.36    702.62 o 
   7  -2  -9     7764.69     7511.64    411.46 o 
   8  -2  -9    21456.90    19773.50   1468.51 o 
   9  -2  -9    17416.82    17220.36    639.96 o 
  10  -2  -9     8428.50     8509.20    602.55 o 
  11  -2  -9    17538.38    17954.16    703.11 o 
  12  -2  -9    12777.96    13947.44    617.94 o 
  13  -2  -9     3937.48     3886.79    372.40 o 
  14  -2  -9     9598.97     9687.97    565.22 o 
  15  -2  -9     8585.04     9222.89    857.15 o 
  -6  -1  -9     1438.93     1568.87    375.07 o 
  -5  -1  -9      100.10      253.25    246.49 o 
  -4  -1  -9     4558.56     4957.65    777.04 o 
  -3  -1  -9     9339.77     9181.08    654.66 o 
  -2  -1  -9      947.47      972.44    251.53 o 
  -1  -1  -9     4198.04     4395.47    270.28 o 
   0  -1  -9    34060.90    34296.76   1194.46 o 
   1  -1  -9     4803.21     5194.27    257.46 o 
   5  -1  -9    12790.87    11796.32    596.84 o 
   6  -1  -9    24233.96    22635.37    705.82 o 
   7  -1  -9    21331.24    20177.54    666.83 o 
   8  -1  -9     9873.50     9368.35    436.93 o 
   9  -1  -9    14804.25    15244.84    696.40 o 
  10  -1  -9    16695.14    16366.75    624.76 o 
  11  -1  -9     7212.99     6761.93    408.98 o 
  12  -1  -9     8759.59     9061.71    489.68 o 
  13  -1  -9    11392.65    11904.39    580.83 o 
  14  -1  -9     3012.25     3378.60    552.51 o 
  15  -1  -9     6481.26     7469.12    610.06 o 
  -7   0  -9     9795.69    11352.57    790.04 o 
  -6   0  -9     1824.71     2081.64    407.72 o 
  -5   0  -9     1522.67     1711.72    365.09 o 
  -4   0  -9    15722.25    16528.01    838.55 o 
  -3   0  -9       70.40      136.49    198.99 o 
  -2   0  -9     6871.76     7084.02    368.78 o 
  -1   0  -9    22941.55    23137.60   1375.69 o 
   0   0  -9     9665.84     9271.90    750.33 o 
   1   0  -9    21914.79    21980.48    806.85 o 
   4   0  -9    29908.70    30383.14    773.59 o 
   5   0  -9    14136.87    12901.68    452.27 o 
   6   0  -9    25958.44    24835.70    735.85 o 
   7   0  -9     2623.84     2803.75    244.28 o 
   8   0  -9     4348.18     5106.72    309.49 o 
   9   0  -9    17320.91    17740.17    622.04 o 
  10   0  -9      401.64      292.15    142.67 o 
  11   0  -9     9286.84    10083.20    479.36 o 
  12   0  -9    11363.50    11962.81    905.37 o 
  13   0  -9     1091.65     1721.76    272.37 o 
  14   0  -9     3299.19     3580.30    366.11 o 
  15   0  -9     3430.07     4091.08    970.45 o 
  -7   1  -9       59.30      345.28    290.44 o 
  -6   1  -9    19889.10    19664.63    967.86 o 
  -5   1  -9     5011.17     5669.62    555.92 o 
  -4   1  -9     4655.27     4522.95    499.00 o 
  -3   1  -9    32960.63    33099.13   1972.02 o 
  -2   1  -9     3326.98     3146.96    350.53 o 
  -1   1  -9    14522.51    13473.41    626.66 o 
   0   1  -9    24514.00    23983.14    698.29 o 
   1   1  -9     9199.38     9025.65    316.44 o 
   2   1  -9    21911.24    22200.72    920.41 o 
   3   1  -9    19159.61    18654.12    622.25 o 
   4   1  -9    16179.33    16611.36    506.72 o 
   5   1  -9    24028.89    23777.04    691.55 o 
   6   1  -9     3205.31     3243.74    231.59 o 
   7   1  -9    10612.06    11158.44    428.62 o 
   8   1  -9    10862.75    10517.64    430.32 o 
   9   1  -9     4717.06     4585.97    292.20 o 
  10   1  -9     4304.61     4527.43    421.83 o 
  11   1  -9     6990.64     7773.44    415.88 o 
  12   1  -9     9628.97     9955.85    498.82 o 
  13   1  -9     1621.41     2067.74    287.02 o 
  14   1  -9     2069.13     1884.94    299.30 o 
  -8   2  -9     2052.14     2007.22    414.41 o 
  -7   2  -9     9543.93     9171.10    691.02 o 
  -6   2  -9     3727.10     3264.46    471.65 o 
  -5   2  -9     5608.92     5137.62    560.29 o 
  -4   2  -9     6554.50     6514.27    445.54 o 
  -3   2  -9     8536.60     8709.57    456.78 o 
  -2   2  -9     7567.41     8115.06    623.03 o 
  -1   2  -9     4834.30     4646.77    280.47 o 
   0   2  -9     7282.84     7152.70    263.17 o 
   1   2  -9    14820.35    14221.69    428.04 o 
   2   2  -9    11721.35    11205.72    366.20 o 
   4   2  -9     8504.18     9279.61    471.36 o 
   5   2  -9    24361.46    24184.17    682.40 o 
   6   2  -9     5505.12     5257.65    406.02 o 
   7   2  -9    12347.71    11954.91    424.58 o 
   8   2  -9    29243.95    28589.87    793.51 o 
   9   2  -9     3816.70     3544.70    259.24 o 
  10   2  -9    11587.54    11845.15    485.43 o 
  11   2  -9    20659.68    19448.88   1241.65 o 
  12   2  -9     3159.05     3354.59    313.21 o 
  13   2  -9     4327.57     4348.54    433.24 o 
  14   2  -9    13916.12    14845.66    679.73 o 
  -8   3  -9     1351.68     1237.81    352.14 o 
  -7   3  -9     1219.15     1771.14    372.07 o 
  -6   3  -9      655.88      392.43    276.94 o 
  -5   3  -9     3461.72     2925.10    665.81 o 
  -4   3  -9     6622.95     6096.38    623.55 o 
  -3   3  -9     3346.25     3160.26    299.64 o 
  -2   3  -9     1706.36     1340.71    202.13 o 
  -1   3  -9    14009.33    14475.16    798.61 o 
   0   3  -9    21678.31    21157.84    629.77 o 
   1   3  -9     7722.26     7617.26    284.96 o 
   2   3  -9    11906.55    11317.86    293.35 o 
   3   3  -9    33064.73    32408.84    632.85 o 
   4   3  -9    16193.77    16130.64    376.20 o 
   5   3  -9    12489.05    12256.70    697.18 o 
   6   3  -9    34397.25    35274.68    838.59 o 
   7   3  -9    16875.03    16359.95    560.54 o 
   8   3  -9     9695.23     9844.52    389.69 o 
   9   3  -9    18280.12    18649.85    850.67 o 
  10   3  -9     8389.11     8339.47    410.28 o 
  11   3  -9     8302.82     9201.89    447.97 o 
  12   3  -9     6664.26     6742.48    552.25 o 
  13   3  -9     4448.85     4241.75    369.38 o 
  -8   4  -9    11529.30    11206.85    728.09 o 
  -7   4  -9      606.53      735.76    290.87 o 
  -6   4  -9     2618.50     2147.80    638.84 o 
  -5   4  -9    10888.70    11667.90    623.71 o 
  -4   4  -9     8183.54     8316.64    496.87 o 
  -3   4  -9     2327.78     2649.29    290.46 o 
  -2   4  -9     7416.84     7040.39    385.91 o 
  -1   4  -9    23469.38    23141.08    525.19 o 
   0   4  -9     2603.63     3005.71    173.14 o 
   1   4  -9     5304.49     5180.19    331.21 o 
   2   4  -9    43703.81    43819.02    778.69 o 
   3   4  -9      500.28      522.69     82.13 o 
   4   4  -9     5823.75     5690.74    183.70 o 
   5   4  -9    22843.56    22244.86    472.18 o 
   6   4  -9     1545.09     1843.73    178.13 o 
   7   4  -9     7707.87     8105.49    328.38 o 
   8   4  -9     9801.38     9463.20    386.84 o 
   9   4  -9     2741.10     2807.27    239.32 o 
  10   4  -9     3735.06     3766.83    293.61 o 
  11   4  -9     4016.02     4426.30    256.77 o 
  12   4  -9     2970.74     2773.86    339.39 o 
  13   4  -9     1250.98     1462.20    275.82 o 
  -9   5  -9     2946.51     3127.12    450.58 o 
  -8   5  -9     5790.60     6463.46    573.49 o 
  -7   5  -9    12815.19    10575.15   1074.94 o 
  -6   5  -9     2402.02     2992.04    389.79 o 
  -5   5  -9    16542.19    16128.59    745.29 o 
  -4   5  -9     6121.33     6635.10    459.94 o 
  -3   5  -9    14297.40    14893.86   1659.59 o 
  -2   5  -9    16328.71    16439.01    421.31 o 
  -1   5  -9     1977.86     1569.70    135.45 o 
   0   5  -9    14963.82    15528.22    461.11 o 
   1   5  -9     9047.33     8463.93    323.54 o 
   2   5  -9     3676.65     3852.88    216.41 o 
   3   5  -9    14908.02    14540.59    466.67 o 
   4   5  -9     7781.68     6802.79    291.26 o 
   5   5  -9    16749.01    16321.20    377.20 o 
   6   5  -9    10699.52    10033.62    329.35 o 
   7   5  -9     1053.57     1340.94    126.42 o 
   8   5  -9    11662.39    12147.55    428.92 o 
   9   5  -9     1593.44     1509.79    186.31 o 
  10   5  -9      125.91      218.68    111.17 o 
  11   5  -9    10611.06    10177.35    396.26 o 
  12   5  -9      552.37      547.79    372.31 o 
  -9   6  -9     3960.00     3292.13    455.13 o 
  -8   6  -9     2552.54     2253.58    644.55 o 
  -7   6  -9    11867.49    11718.61    720.77 o 
  -6   6  -9     3685.91     3400.10    407.92 o 
  -5   6  -9     3955.57     4017.25    536.69 o 
  -4   6  -9    24769.24    25970.79    941.13 o 
  -3   6  -9     4509.24     3974.36    503.50 o 
  -2   6  -9    14367.86    15040.17    410.69 o 
  -1   6  -9    11049.92    10922.53    376.21 o 
   0   6  -9     4945.19     4833.39    246.88 o 
   1   6  -9    13798.07    12677.17    430.36 o 
   2   6  -9     8327.16     7467.35    317.90 o 
   3   6  -9     5723.09     5530.49    280.83 o 
   4   6  -9    31495.33    30645.29    821.89 o 
   5   6  -9     6950.53     6494.80    218.44 o 
   6   6  -9     3515.63     3198.05    172.38 o 
   7   6  -9    27371.30    27407.34    608.70 o 
   8   6  -9     3121.24     3177.03    199.70 o 
   9   6  -9      795.93     1127.89    149.10 o 
  10   6  -9    15109.95    14929.38    469.59 o 
  11   6  -9     7156.00     7332.33    440.13 o 
  -9   7  -9      611.43      814.90    302.81 o 
  -8   7  -9     4978.15     5196.83    823.96 o 
  -7   7  -9      210.79      491.31    253.67 o 
  -6   7  -9     4571.51     4126.36    591.14 o 
  -5   7  -9     9012.33     8719.18    970.19 o 
  -4   7  -9     2696.15     3088.65    349.58 o 
  -3   7  -9    10372.98    10039.71    523.55 o 
  -2   7  -9     9024.00     9527.91    460.24 o 
  -1   7  -9     9861.70     9962.54    386.95 o 
   0   7  -9    11550.56    11396.83    419.20 o 
   1   7  -9    13521.71    12471.12    448.15 o 
   2   7  -9     9582.75     9459.10    424.43 o 
   3   7  -9    17867.63    18206.59    576.58 o 
   4   7  -9     9684.05     9613.67    403.09 o 
   5   7  -9     7060.66     6488.74    341.42 o 
   6   7  -9    13401.92    12689.03    498.04 o 
   7   7  -9     5278.39     5071.37    564.95 o 
   8   7  -9     4612.27     3939.39    224.30 o 
   9   7  -9     8951.74     8697.19    449.26 o 
  10   7  -9     3753.16     4219.90    579.73 o 
  11   7  -9     1279.07     1869.86    504.02 o 
  -9   8  -9     5076.27     5111.27    805.81 o 
  -8   8  -9     3697.76     4219.19    635.21 o 
  -7   8  -9      310.41      534.54    265.02 o 
  -6   8  -9     4220.99     4263.75    453.41 o 
  -5   8  -9    12681.36    12368.72    662.63 o 
  -4   8  -9     1686.65     2137.52    308.26 o 
  -3   8  -9      656.54      706.88    198.33 o 
  -2   8  -9    20354.52    20980.88    559.88 o 
  -1   8  -9     5622.28     5987.14    313.84 o 
   0   8  -9     2728.88     2736.89    223.55 o 
   1   8  -9    15568.95    14336.13    516.77 o 
   2   8  -9    11814.68    11703.12    457.55 o 
   3   8  -9     2543.56     2894.26    244.38 o 
   4   8  -9     7612.72     7181.53    372.89 o 
   5   8  -9    10270.50     9858.98    444.16 o 
   6   8  -9     1995.88     2378.68    248.30 o 
   7   8  -9     1320.37     2075.02    248.04 o 
   8   8  -9     7530.62     7643.77    429.27 o 
   9   8  -9      148.30      -15.56    246.31 o 
  10   8  -9     1307.88     3445.19    595.29 o 
  -9   9  -9    12879.81    13425.40   1314.24 o 
  -8   9  -9      542.06      302.36    266.40 o 
  -7   9  -9     4739.10     4716.49    499.95 o 
  -6   9  -9    15396.76    14713.53    767.35 o 
  -5   9  -9      539.84      636.00    236.34 o 
  -4   9  -9    17383.07    16340.02    718.55 o 
  -3   9  -9     9800.88     9103.94    517.56 o 
  -2   9  -9    12584.96    12494.63    424.86 o 
  -1   9  -9    12298.41    13322.82    519.43 o 
   0   9  -9     1669.95     2051.61    223.59 o 
   1   9  -9    14233.32    14509.50    544.67 o 
   2   9  -9    10956.78    10904.42    656.47 o 
   3   9  -9     1114.95     1366.04    206.56 o 
   4   9  -9    22235.08    21062.38    709.46 o 
   5   9  -9     2528.01     2603.27    267.23 o 
   6   9  -9     1707.85     1521.50    229.34 o 
   7   9  -9     7911.58     8284.34    452.48 o 
   8   9  -9      894.88     1276.34    238.48 o 
   9   9  -9     1279.18     1973.05    499.87 o 
  -9  10  -9     1806.53     2609.40    425.10 o 
  -8  10  -9    14969.47    14933.21    850.93 o 
  -7  10  -9      684.60      591.69    277.56 o 
  -6  10  -9     5600.16     5802.57    509.45 o 
  -5  10  -9    15288.93    16554.97    767.58 o 
  -4  10  -9     1170.82     1642.82    300.22 o 
  -3  10  -9    10483.88    10771.08    561.92 o 
  -2  10  -9    13169.92    14168.46    646.26 o 
  -1  10  -9     5608.71     5457.74    509.47 o 
   0  10  -9    13757.80    12533.57    536.64 o 
   1  10  -9     6622.42     7460.82    818.00 o 
   2  10  -9     4864.01     4671.72    336.55 o 
   3  10  -9    15091.65    14145.57    821.11 o 
   4  10  -9     7013.45     7576.60    422.19 o 
   5  10  -9     4916.29     5555.46    377.20 o 
   6  10  -9    11098.36    10785.06    533.23 o 
   7  10  -9    10000.85    10481.34    535.92 o 
   8  10  -9     1155.30     1853.27    510.76 o 
  -9  11  -9     5454.97     7420.22    622.68 o 
  -8  11  -9     3134.92     3852.92    500.88 o 
  -7  11  -9     2545.08     1849.57    365.60 o 
  -6  11  -9     6620.28     7389.14    787.67 o 
  -5  11  -9     5177.49     6227.92    496.14 o 
  -4  11  -9     5029.89     5358.49    812.81 o 
  -3  11  -9     7872.86     7851.80    743.59 o 
  -2  11  -9     9274.37    11009.44    505.57 o 
  -1  11  -9     7356.73     6483.67    581.54 o 
   0  11  -9     9702.12    10173.57    502.63 o 
   1  11  -9     5619.20     5784.35    562.62 o 
   2  11  -9    10844.78    11215.20    623.81 o 
   3  11  -9    11692.54    11754.09    551.38 o 
   4  11  -9     4228.47     4388.14    360.98 o 
   5  11  -9     6432.56     5774.93    701.07 o 
   6  11  -9     9863.79    10547.16    560.00 o 
   7  11  -9     1622.30     1603.85    453.72 o 
  -9  12  -9     4084.39     3464.68    498.35 o 
  -8  12  -9      306.74       33.49    415.87 o 
  -7  12  -9      501.48      357.06    255.16 o 
  -6  12  -9     4556.79     4860.28    476.25 o 
  -5  12  -9     2492.35     2294.21    972.27 o 
  -4  12  -9     1085.84     1174.22    262.21 o 
  -3  12  -9     5919.71     6340.59    454.29 o 
  -2  12  -9     7404.93     7081.88    382.10 o 
  -1  12  -9      536.85      961.81    324.35 o 
   0  12  -9     1202.90     1312.81    251.86 o 
   1  12  -9    12916.86    14087.50    628.09 o 
   2  12  -9     2415.51     2852.76    331.92 o 
   3  12  -9      740.75     1112.74    253.44 o 
   4  12  -9     5412.29     5412.15    429.44 o 
   5  12  -9     1863.74     1773.28    299.94 o 
   6  12  -9      834.77     1675.93    498.84 o 
  -8  13  -9     4462.33     4213.37    522.91 o 
  -7  13  -9     2377.69     2197.47    387.91 o 
  -6  13  -9     6269.82     5577.39    495.38 o 
  -5  13  -9     2846.61     2970.13    529.95 o 
  -4  13  -9      130.52       93.80    325.13 o 
  -3  13  -9     9282.60     8983.17    404.60 o 
  -2  13  -9      605.73      877.64    170.72 o 
  -1  13  -9     2653.63     2811.75    442.32 o 
   0  13  -9     7878.55     8096.28    482.62 o 
   1  13  -9     1259.22     1976.33    303.02 o 
   2  13  -9     2825.34     2390.58    351.31 o 
   3  13  -9     5058.95     5724.56    455.30 o 
   4  13  -9     1162.78     1651.77    313.37 o 
  -8  14  -9     3507.34     4264.20    525.86 o 
  -7  14  -9     4577.19     4089.44    483.17 o 
  -6  14  -9     4232.51     5704.51    558.21 o 
  -5  14  -9     6771.19     6649.99    516.36 o 
  -4  14  -9     8051.29     7557.30    515.78 o 
  -3  14  -9     4760.87     6866.71    786.11 o 
  -2  14  -9     9804.35     9748.80    430.02 o 
  -1  14  -9     3555.36     4132.09    381.18 o 
   0  14  -9     6462.97     7085.51    483.80 o 
   1  14  -9     5927.88     7429.49    881.52 o 
   2  14  -9     2196.94     2815.73    363.63 o 
   3  14  -9     9189.70     9547.64    574.10 o 
  -7  15  -9     4569.15     6738.42    567.01 o 
  -6  15  -9     7691.69    10472.95    642.81 o 
  -5  15  -9     1310.18     1306.04    577.66 o 
  -4  15  -9     5699.54     6073.00    478.98 o 
  -2  15  -9     2131.70     2946.87    347.81 o 
  -1  15  -9     8754.85     9195.97    555.33 o 
   0  15  -9     4914.23     5958.35    466.19 o 
   1  15  -9     1685.77     2656.14    366.73 o 
  -5  16  -9      815.75      611.88    386.83 o 
  -4  16  -9     1279.95     1580.00    496.76 o 
  -3  16  -9     1349.99     2091.80    497.80 o 
  -2  16  -9     1351.42     1309.73    297.74 o 
   8 -15  -8     2177.63     2365.07    481.73 o 
   9 -15  -8     5886.68     5101.94    649.21 o 
  10 -15  -8     6068.41     5506.40    676.18 o 
  11 -15  -8     5888.83     5980.87    677.22 o 
  12 -15  -8     2046.36     2536.19    542.91 o 
  13 -15  -8     6417.69     7300.04    763.81 o 
   8 -14  -8    13509.10    14166.05    976.93 o 
   9 -14  -8    11241.67    11169.40    873.74 o 
  10 -14  -8     1370.90     1043.31    383.20 o 
  11 -14  -8    12365.69    12443.46    897.60 o 
  12 -14  -8     8221.39     7711.24    769.52 o 
  13 -14  -8     1619.27     1732.45    458.39 o 
  14 -14  -8     7740.95     8372.38    790.78 o 
   4 -13  -8     1986.78     2408.11    505.58 o 
   8 -13  -8      797.15      542.40    336.53 o 
   9 -13  -8    49075.38    46061.58   1896.83 o 
  10 -13  -8    13386.98    13375.80    913.67 o 
  11 -13  -8     1273.26     1164.13    398.76 o 
  12 -13  -8    34061.04    33863.91   1592.96 o 
  13 -13  -8    39254.17    39246.90   1750.60 o 
  14 -13  -8      622.60      960.34    408.09 o 
  15 -13  -8    12372.77    13403.28    969.67 o 
   2 -12  -8    60214.87    56589.54   2412.26 o 
   3 -12  -8    29161.66    30240.34   1525.03 o 
   4 -12  -8     1793.84     1641.19    429.35 o 
   5 -12  -8    54651.71    54828.05   2101.65 o 
   8 -12  -8    30021.76    32021.02   1418.73 o 
   9 -12  -8    94799.52    88574.78   3022.06 o 
  10 -12  -8     6066.66     6489.56    640.92 o 
  11 -12  -8     9153.93     8847.37    747.22 o 
  12 -12  -8    74482.17    72700.13   2626.42 o 
  13 -12  -8    14108.97    15622.64    999.23 o 
  14 -12  -8      784.17     1087.38    383.20 o 
  15 -12  -8    29554.03    29063.77   1423.40 o 
  16 -12  -8    17936.16    19329.74    782.01 o 
   1 -11  -8     6960.14     7797.84    820.33 o 
   2 -11  -8    27323.01    26014.74   1447.25 o 
   3 -11  -8      177.71       80.89    302.31 o 
   4 -11  -8      650.33      575.06    312.68 o 
   5 -11  -8    22740.87    22051.01   1129.38 o 
   6 -11  -8     4553.44     4926.15    474.47 o 
   8 -11  -8     7809.02     8278.53    683.96 o 
   9 -11  -8     9773.46     8119.33    673.07 o 
  10 -11  -8     8193.23     7678.57    663.73 o 
  11 -11  -8      544.72     1022.57    363.50 o 
  12 -11  -8     8333.50     6995.13    696.92 o 
  13 -11  -8     3694.74     3077.03    525.80 o 
  14 -11  -8     5740.33     5991.24    647.14 o 
  15 -11  -8     1606.85     1988.61    446.46 o 
  16 -11  -8     2026.09     2223.26    323.56 o 
   0 -10  -8     2372.83     2562.64    590.62 o 
   1 -10  -8     3210.76     3958.03    620.70 o 
   2 -10  -8     8753.00     8014.07    763.29 o 
   3 -10  -8     3020.84     2351.07    446.46 o 
   4 -10  -8     8801.37     9356.06    708.33 o 
   5 -10  -8    11350.60    10650.34    709.37 o 
   6 -10  -8     2619.77     2385.29    343.27 o 
   8 -10  -8    12967.16    10877.98    738.40 o 
   9 -10  -8     3582.28     2653.38    428.32 o 
  10 -10  -8    11955.05    12957.33    829.15 o 
  11 -10  -8    13593.26    12157.74    898.11 o 
  12 -10  -8     2925.70     2423.67    488.47 o 
  13 -10  -8     3226.84     3511.57    532.54 o 
  14 -10  -8    20189.62    20062.40   1114.87 o 
  15 -10  -8     1375.78     1463.84    352.87 o 
  16 -10  -8     1080.57      955.82    255.72 o 
  -1  -9  -8     8914.34     8768.55    930.26 o 
   0  -9  -8     2663.58     1538.00    481.21 o 
   1  -9  -8     2418.52     2659.60    502.99 o 
   2  -9  -8    28714.24    28882.80   1402.14 o 
   3  -9  -8      165.11      562.62    285.72 o 
   4  -9  -8     6296.56     6030.65    527.36 o 
   5  -9  -8    29018.41    29586.46   1225.32 o 
   6  -9  -8    13905.25    13413.65    730.63 o 
   7  -9  -8    11476.82    11711.28    754.48 o 
   8  -9  -8    25650.08    25005.66   1138.72 o 
   9  -9  -8    50673.03    50083.91   1882.31 o 
  10  -9  -8     5047.92     4257.75    527.88 o 
  11  -9  -8     6382.34     5532.33    610.84 o 
  12  -9  -8    52868.48    50338.00   1961.65 o 
  13  -9  -8      113.40      436.61    311.13 o 
  14  -9  -8     3229.06     3366.05    390.20 o 
  15  -9  -8    44637.93    43265.88   1938.31 o 
  16  -9  -8     3493.99     3817.68    713.51 o 
  -2  -8  -8    39170.05    38064.63   1961.13 o 
  -1  -8  -8    32214.92    32213.39   1674.89 o 
   0  -8  -8     5212.52     5443.14    665.81 o 
   1  -8  -8    42818.88    41657.60   1802.97 o 
   2  -8  -8   102431.50    99627.52   3355.49 o 
   3  -8  -8     2974.82     3768.76    431.95 o 
   4  -8  -8    32541.16    32208.73   1341.99 o 
   5  -8  -8   163459.83   160938.88   4901.26 o 
   6  -8  -8    16670.39    16666.98    775.74 o 
   7  -8  -8     7590.34     7397.05    698.99 o 
   8  -8  -8   148734.56   146435.78   4267.60 o 
   9  -8  -8    44696.14    41240.18   1636.00 o 
  10  -8  -8     2024.74     3258.52    482.24 o 
  12  -8  -8    61366.45    60332.38   2177.88 o 
  13  -8  -8     2772.90     3268.39    338.23 o 
  14  -8  -8    21381.92    20260.34    973.04 o 
  15  -8  -8    57274.01    56489.79   1525.14 o 
  16  -8  -8     2177.29     2621.97    328.59 o 
  -3  -7  -8     9166.71     7913.47    895.52 o 
  -2  -7  -8    61557.50    59590.86   2520.11 o 
  -1  -7  -8     4492.95     4021.29    597.36 o 
   0  -7  -8     4976.21     4368.72    564.69 o 
   1  -7  -8    85524.59    81087.03   2909.54 o 
   2  -7  -8    18741.62    19105.17    985.75 o 
   3  -7  -8     1209.35     1280.80    280.01 o 
   4  -7  -8    74298.93    72599.55   2263.18 o 
   5  -7  -8    56465.05    55779.06   1895.79 o 
   6  -7  -8      781.69      811.00    178.38 o 
   7  -7  -8    13701.08    13788.33    733.74 o 
   8  -7  -8    60976.71    59913.92   2072.09 o 
   9  -7  -8     1494.93     1522.96    352.09 o 
  10  -7  -8      254.34     1396.95    356.76 o 
  11  -7  -8    27684.95    28536.93   1334.21 o 
  12  -7  -8     2449.70     2247.36    433.50 o 
  13  -7  -8     5675.79     5590.02    417.42 o 
  14  -7  -8     2284.28     2361.73    308.80 o 
  15  -7  -8     1853.25     2150.61    311.65 o 
  16  -7  -8     6661.76     6460.25    461.93 o 
  -4  -6  -8     1559.36     1281.84    482.24 o 
  -3  -6  -8     1457.07     1957.50    538.25 o 
  -2  -6  -8     6909.12     6659.64    757.59 o 
  -1  -6  -8     1306.09     1173.46    386.31 o 
   0  -6  -8      912.80      857.15    307.50 o 
   1  -6  -8     8859.74     7946.83    468.58 o 
   2  -6  -8     2957.06     2638.86    275.80 o 
   3  -6  -8     6938.78     7279.61    364.04 o 
   4  -6  -8     7796.02     7069.48    312.66 o 
   5  -6  -8     4147.81     3988.11    324.61 o 
   6  -6  -8    13245.98    14250.58    594.77 o 
   7  -6  -8    10275.32     9930.01    406.02 o 
   8  -6  -8     3145.29     2582.86    370.24 o 
   9  -6  -8    15023.38    14278.58    860.26 o 
  10  -6  -8    17222.37    16230.37    948.93 o 
  11  -6  -8     2720.33     2851.98    445.43 o 
  12  -6  -8     4276.18     4264.38    534.62 o 
  13  -6  -8    21612.92    20352.20    774.99 o 
  14  -6  -8     3183.73     2519.37    358.05 o 
  15  -6  -8     1114.29      941.40    261.62 o 
  16  -6  -8     8551.69     9021.13   1186.94 o 
  -5  -5  -8     2093.35     1874.53    574.54 o 
  -4  -5  -8     3438.43     3245.56    646.62 o 
  -3  -5  -8     3721.57     3670.76    614.99 o 
  -2  -5  -8     7698.37     6584.70    504.71 o 
  -1  -5  -8      523.61      499.70    226.45 o 
   0  -5  -8     9276.17     8952.86    531.41 o 
   1  -5  -8    10785.44    10236.18   1321.76 o 
   2  -5  -8      455.55      655.36    308.53 o 
   3  -5  -8    19453.00    20668.51    634.45 o 
   4  -5  -8     7195.97     7489.82    455.80 o 
   5  -5  -8    16347.32    16391.63    695.37 o 
   6  -5  -8    11559.13    11481.46    399.39 o 
   7  -5  -8     4278.39     4238.92    255.38 o 
   8  -5  -8    34564.45    31570.40   1332.65 o 
   9  -5  -8     3018.50     3752.17    468.76 o 
  10  -5  -8     8983.37     9349.32    702.62 o 
  11  -5  -8    36306.11    35533.21   1095.94 o 
  12  -5  -8     5954.89     6457.05    429.73 o 
  13  -5  -8    12589.77    13436.22    735.29 o 
  14  -5  -8    12915.70    12600.84    892.93 o 
  15  -5  -8    12214.65    10276.73    577.13 o 
  16  -5  -8     6857.48     5844.87    463.62 o 
  -5  -4  -8    18304.26    18344.46   1318.65 o 
  -4  -4  -8     7085.98     7007.88    585.38 o 
  -3  -4  -8    16791.49    15928.25    804.26 o 
  -2  -4  -8    78472.91    77463.89   2130.05 o 
  -1  -4  -8     6916.68     5848.76   1034.23 o 
   0  -4  -8     8066.73     8174.05    380.91 o 
   1  -4  -8   203957.91   199972.66   4320.96 o 
   2  -4  -8    16524.56    16130.81    567.22 o 
   3  -4  -8      919.09     1265.24    227.64 o 
   4  -4  -8   224570.06   226294.91   6462.07 o 
   6  -4  -8      351.15      224.01    175.27 o 
   7  -4  -8   147509.17   139651.17   4164.41 o 
   8  -4  -8   147225.17   142794.58   4270.71 o 
   9  -4  -8     1851.93     1592.44    339.13 o 
  10  -4  -8    47640.98    45597.13   1255.52 o 
  11  -4  -8   132171.22   130900.05   2828.32 o 
  12  -4  -8     6248.31     6124.09    658.03 o 
  13  -4  -8     5471.66     5521.41    421.94 o 
  14  -4  -8    69063.23    67058.77   3252.55 o 
  15  -4  -8     9465.98     9289.53    564.12 o 
  16  -4  -8     4769.11     5150.33    447.30 o 
  -6  -3  -8    67227.22    66607.18   3905.92 o 
  -5  -3  -8    12374.86    12409.76    784.49 o 
  -4  -3  -8     7987.95     6379.23   1093.61 o 
  -3  -3  -8    94475.73    92746.09   2449.88 o 
  -2  -3  -8    50544.46    48676.07   1511.89 o 
  -1  -3  -8     7527.58     6737.02    483.69 o 
   0  -3  -8   105551.55   105137.32   3199.47 o 
   1  -3  -8   179520.94   175415.23   3809.32 o 
   2  -3  -8     3394.95     2836.65    230.18 o 
   5  -3  -8     6751.55     6441.85    426.24 o 
   6  -3  -8     3018.83     2659.60    312.16 o 
   7  -3  -8   136883.83   133990.25   3976.18 o 
   8  -3  -8    19506.16    19671.20    694.82 o 
   9  -3  -8     1553.32     1432.22    220.60 o 
  10  -3  -8    33655.71    32016.16    967.43 o 
  11  -3  -8    17988.65    16770.64    694.59 o 
  12  -3  -8     4910.32     4291.32    364.30 o 
  13  -3  -8     3664.07     3589.13    359.35 o 
  14  -3  -8    13351.90    13496.58    663.96 o 
  15  -3  -8     2986.64     3628.10    593.73 o 
  16  -3  -8      913.99      889.35    289.25 o 
  -7  -2  -8     3454.88     3599.43    536.10 o 
  -6  -2  -8    11743.94    11534.13    771.75 o 
  -5  -2  -8     2270.87     1469.27    345.69 o 
  -4  -2  -8      484.71      491.71    246.09 o 
  -3  -2  -8    25649.75    26138.60   1026.66 o 
  -2  -2  -8      420.29      683.38    222.34 o 
  -1  -2  -8     4445.83     4901.07    315.53 o 
   0  -2  -8    14604.55    14040.47    540.32 o 
   1  -2  -8     1971.78     1850.16    283.64 o 
   5  -2  -8    13040.28    13473.28    642.99 o 
   6  -2  -8    14980.92    14233.98    730.11 o 
   7  -2  -8      819.00      871.77    174.21 o 
   8  -2  -8     4414.35     4257.16    626.14 o 
   9  -2  -8    17514.57    18199.59   1285.47 o 
  10  -2  -8     2171.47     2632.40    280.79 o 
  11  -2  -8     1803.95     1930.04    263.58 o 
  12  -2  -8    16445.52    17341.98    691.25 o 
  13  -2  -8     7947.20     7663.75    477.56 o 
  14  -2  -8      910.73      843.79    251.87 o 
  15  -2  -8     6624.86     8208.12    530.79 o 
  -7  -1  -8     1524.40     1516.56    381.27 o 
  -6  -1  -8     2174.87     2309.05    409.66 o 
  -5  -1  -8     2206.04     1660.86    478.10 o 
  -4  -1  -8     8966.99     8880.82    614.58 o 
  -3  -1  -8     1826.01     2220.03    345.99 o 
  -2  -1  -8      793.52      918.14    205.41 o 
  -1  -1  -8    28508.98    31176.59    825.69 o 
   0  -1  -8     2927.59     2820.40    222.71 o 
   4  -1  -8    13298.61    13553.66    609.81 o 
   5  -1  -8     2761.11     2495.22    280.53 o 
   6  -1  -8    36695.59    36229.82    970.50 o 
   7  -1  -8    14341.17    13510.86    509.78 o 
   8  -1  -8     1304.47     1807.86    415.61 o 
   9  -1  -8    21496.21    21770.68   1123.94 o 
  10  -1  -8     2464.22     2568.51    263.36 o 
  11  -1  -8     8901.32     8644.19    508.43 o 
  12  -1  -8    10673.76    10918.37    535.88 o 
  13  -1  -8      437.21      786.95    219.96 o 
  14  -1  -8    12689.16    13885.92    650.70 o 
  15  -1  -8     1901.13     2260.18    340.51 o 
  -8   0  -8     7817.43     7415.95    699.25 o 
  -7   0  -8     2472.07     3304.15    918.60 o 
  -6   0  -8    29603.87    28504.33   1153.80 o 
  -5   0  -8     3063.06     2612.60    525.80 o 
  -4   0  -8     1359.36     1624.16    329.88 o 
  -3   0  -8    76133.32    74115.59   1571.07 o 
  -2   0  -8    13211.55    12138.42    469.12 o 
  -1   0  -8     5315.18     5141.69    272.00 o 
   0   0  -8   119119.16   116516.24   3043.59 o 
   1   0  -8    68131.34    66931.35   1980.83 o 
   4   0  -8   204762.31   197811.00   3841.57 o 
   5   0  -8      646.46      709.82    137.42 o 
   6   0  -8    17207.51    17143.13    572.75 o 
   7   0  -8   204853.06   202632.19   3999.80 o 
   8   0  -8     6287.12     6448.78    574.54 o 
   9   0  -8     5182.73     5799.78    329.78 o 
  10   0  -8   105634.30   101575.90   2256.14 o 
  11   0  -8    17443.05    17497.69    651.42 o 
  12   0  -8     6626.92     7163.42    415.98 o 
  13   0  -8    31675.37    30023.75    983.67 o 
  14   0  -8    24079.30    24656.99    906.59 o 
  15   0  -8     4213.85     5277.20    450.17 o 
  -8   1  -8     8072.57     8265.77    870.11 o 
  -7   1  -8    54948.00    53422.07   1998.46 o 
  -6   1  -8    51352.27    48411.09   1598.70 o 
  -5   1  -8     7770.87     8500.72   1222.98 o 
  -4   1  -8    48623.35    48631.86   1560.68 o 
  -3   1  -8   150337.31   149186.59   3208.49 o 
  -2   1  -8    10982.92    11291.34    447.49 o 
  -1   1  -8    30482.28    29935.12   1665.04 o 
   0   1  -8   228927.33   224009.42   4453.74 o 
   1   1  -8    25731.98    24938.01    618.56 o 
   2   1  -8     6109.51     6089.24    350.53 o 
   3   1  -8   283193.03   269678.03   5107.28 o 
   4   1  -8    87004.20    86666.34   1820.62 o 
   5   1  -8      933.52     1031.59    209.49 o 
   6   1  -8   116006.60   115216.89   2339.02 o 
   7   1  -8    80480.16    79828.51   1706.78 o 
   8   1  -8     3865.84     3807.32    252.81 o 
   9   1  -8    26120.17    24805.59   1623.56 o 
  10   1  -8    50130.06    50049.83   2309.85 o 
  11   1  -8      965.67     1135.05    249.16 o 
  12   1  -8     1863.55     1986.49    264.57 o 
  13   1  -8    20005.48    21162.86    790.02 o 
  14   1  -8      384.64      575.76    210.39 o 
  -8   2  -8     1746.76     2333.96    434.36 o 
  -7   2  -8    44417.75    42742.02   2877.65 o 
  -6   2  -8     2451.46     2264.02    413.49 o 
  -5   2  -8     1604.99     1718.98    357.41 o 
  -4   2  -8    43900.26    44459.15   1270.56 o 
  -3   2  -8    17913.76    17851.31    650.79 o 
  -2   2  -8     3909.65     3690.44    154.71 o 
  -1   2  -8    18984.28    18599.50    431.39 o 
   0   2  -8    43192.69    42476.20    939.33 o 
   1   2  -8     7312.18     7657.38    270.52 o 
   2   2  -8     1990.70     1949.51    140.39 o 
   3   2  -8    25782.40    27381.11   1130.68 o 
   4   2  -8     2498.50     2699.44    294.01 o 
   5   2  -8     8795.82     9457.85    404.46 o 
   6   2  -8     5582.92     5677.48    383.98 o 
   7   2  -8     2056.02     1944.22    232.31 o 
   8   2  -8    14450.31    15282.85    551.21 o 
   9   2  -8       29.58      186.46    114.33 o 
  10   2  -8     1616.56     1485.26    209.17 o 
  11   2  -8    11036.63    11409.03    500.05 o 
  12   2  -8     5472.70     5062.69   1009.60 o 
  13   2  -8     1419.60     1375.72    258.15 o 
  14   2  -8     5875.86     6877.13    572.21 o 
  -9   3  -8     3671.06     3368.54    485.21 o 
  -8   3  -8     1597.02     2007.47    443.09 o 
  -7   3  -8     1558.15     1219.10    414.06 o 
  -6   3  -8     1964.66     1955.44    837.45 o 
  -5   3  -8     6755.26     6824.93    464.83 o 
  -4   3  -8      441.61      368.41    177.52 o 
  -3   3  -8      169.96      197.42    171.90 o 
  -2   3  -8    20659.57    21207.69    468.09 o 
  -1   3  -8     5217.15     5006.37    286.69 o 
   0   3  -8     1349.02     1180.03    196.79 o 
   1   3  -8    25643.20    26643.62    810.74 o 
   2   3  -8    27234.13    27478.56    536.62 o 
   3   3  -8     1800.41     1736.34    189.14 o 
   4   3  -8     1986.40     1996.09    135.16 o 
   5   3  -8    40023.94    39213.44    891.41 o 
   6   3  -8     6460.97     6329.40    270.61 o 
   7   3  -8     4192.19     4358.04    238.71 o 
   8   3  -8    22858.37    23093.61    670.01 o 
   9   3  -8    11185.12    11527.60    461.05 o 
  10   3  -8     4181.28     5025.80    326.28 o 
  11   3  -8     6840.32     6871.47    401.11 o 
  12   3  -8     9145.51     9034.83    490.86 o 
  13   3  -8     3255.36     3202.56    342.75 o 
  -9   4  -8     4710.16     5296.66    542.68 o 
  -8   4  -8     5992.59     6081.30    548.86 o 
  -7   4  -8    17351.34    17873.96    872.55 o 
  -6   4  -8      342.29      489.19    225.55 o 
  -5   4  -8    20189.62    19534.41    790.64 o 
  -4   4  -8    18939.07    19150.68    733.26 o 
  -3   4  -8    22267.55    21535.93    751.41 o 
  -2   4  -8    19456.49    19329.08    448.28 o 
  -1   4  -8     9747.58     9399.13    304.70 o 
   0   4  -8    80477.21    76786.93   1602.73 o 
   1   4  -8     6226.05     6433.34    203.57 o 
   2   4  -8     1201.98     1037.11    255.90 o 
   3   4  -8   113217.52   111119.95   1782.58 o 
   4   4  -8     4968.56     4998.32    168.21 o 
   5   4  -8     6917.67     7171.13    223.93 o 
   6   4  -8    79679.25    79622.90   1357.33 o 
   7   4  -8    23002.71    23717.86    754.48 o 
   8   4  -8     8193.08     8163.69    359.67 o 
   9   4  -8    31370.15    28639.89   1773.93 o 
  10   4  -8    33679.38    34052.76    765.41 o 
  11   4  -8     3811.14     4452.12    257.07 o 
  12   4  -8     4545.97     4394.63    380.87 o 
  13   4  -8    26662.22    28100.54    974.62 o 
  -9   5  -8    11857.35    11909.99    707.73 o 
  -8   5  -8    13840.00    14441.19    790.02 o 
  -7   5  -8    84259.70    83826.48   3311.93 o 
  -6   5  -8     5870.36     6991.68    506.44 o 
  -5   5  -8    12625.46    13359.61    653.40 o 
  -4   5  -8   162200.95   153233.58   6505.12 o 
  -3   5  -8    26470.49    26890.92    860.49 o 
  -2   5  -8     1572.24     1888.81    183.88 o 
  -1   5  -8   192317.53   192013.39   3755.15 o 
   0   5  -8   106042.35   101941.72   2099.86 o 
   1   5  -8      449.79      605.29    104.00 o 
   2   5  -8   107126.98   101773.73   2118.21 o 
   3   5  -8   179224.69   175835.17   2747.64 o 
   4   5  -8     1243.10     1316.01    103.29 o 
   5   5  -8    29849.84    28071.64    576.43 o 
   6   5  -8   141786.59   136237.73   2233.50 o 
   7   5  -8     3542.52     3501.17    232.70 o 
   8   5  -8     9481.34     9360.86    400.31 o 
   9   5  -8    51013.21    48121.59   1027.11 o 
  10   5  -8     4120.48     4034.79    385.98 o 
  11   5  -8     4963.39     5585.61    556.40 o 
  12   5  -8    16586.92    15190.51    670.36 o 
 -10   6  -8     5911.44     6823.61    576.04 o 
  -9   6  -8     3847.43     4203.22    471.53 o 
  -8   6  -8    46927.14    45233.99   2207.95 o 
  -7   6  -8    27414.54    28197.82   1072.55 o 
  -6   6  -8     4676.94     5180.01    458.79 o 
  -5   6  -8    27560.53    27032.35    980.88 o 
  -4   6  -8    53321.75    50503.36   1418.04 o 
  -3   6  -8     2536.25     2581.99    275.97 o 
  -2   6  -8     4726.94     5060.32    219.03 o 
  -1   6  -8    70209.18    70820.47   2455.56 o 
   0   6  -8      401.92      352.72     96.73 o 
   1   6  -8     1387.06     1532.02    231.79 o 
   2   6  -8    38224.68    37184.91    922.16 o 
   3   6  -8     3444.89     3157.47    157.80 o 
   4   6  -8    15096.32    15167.29    352.94 o 
   5   6  -8     6192.91     6390.87    398.16 o 
   6   6  -8     6309.07     6148.14    267.84 o 
   7   6  -8     9212.48     8653.68    296.83 o 
   8   6  -8     1040.84     1508.02    151.82 o 
   9   6  -8     1529.66     1294.55    157.06 o 
  10   6  -8     4782.60     4489.46    358.31 o 
  11   6  -8     4175.48     4926.30    379.12 o 
 -10   7  -8     1836.84     2260.80    386.04 o 
  -9   7  -8     6208.74     4791.33    752.40 o 
  -8   7  -8     1838.68     2106.18    367.73 o 
  -7   7  -8      689.37      660.26    266.43 o 
  -6   7  -8    10005.62    10038.92    602.19 o 
  -5   7  -8      440.52      321.46    208.40 o 
  -4   7  -8     1672.16     1342.94    246.33 o 
  -3   7  -8     8656.52     8832.05    453.62 o 
  -2   7  -8    21977.38    22034.24    768.85 o 
  -1   7  -8     1127.73     1156.48    152.06 o 
   0   7  -8     6746.50     6840.47    310.45 o 
   1   7  -8    21094.48    20742.79    612.34 o 
   2   7  -8     5842.00     5715.24    289.48 o 
   3   7  -8     5597.24     5213.21    289.05 o 
   4   7  -8    20050.22    19665.29    444.13 o 
   5   7  -8    16480.12    16153.78    405.27 o 
   6   7  -8     5408.40     5099.74    223.48 o 
   7   7  -8     4665.51     4399.50    222.99 o 
   8   7  -8    11231.90    11257.92    374.04 o 
   9   7  -8     5872.93     6084.65    373.98 o 
  10   7  -8     1978.84     1952.32    265.04 o 
  11   7  -8     8233.13     8893.72    596.58 o 
 -10   8  -8      417.29      135.20    220.96 o 
  -9   8  -8    11532.53    11435.57    661.81 o 
  -8   8  -8     2948.02     3631.36    455.11 o 
  -7   8  -8     1349.07     1602.96    330.59 o 
  -6   8  -8    18258.37    17786.04    812.76 o 
  -5   8  -8     2900.54     2938.30    384.76 o 
  -4   8  -8    22481.30    22518.20    828.60 o 
  -3   8  -8     5075.25     5250.96    306.95 o 
  -2   8  -8     9669.07     9816.56    351.10 o 
  -1   8  -8    23997.00    23778.46    697.83 o 
   0   8  -8      382.40      534.64    130.52 o 
   1   8  -8     7936.79     7740.73    363.65 o 
   2   8  -8    23736.52    21965.14    676.81 o 
   3   8  -8    17182.00    16895.58    573.13 o 
   4   8  -8    11033.20    10679.40    765.37 o 
   5   8  -8     5262.28     4757.98    315.82 o 
   6   8  -8    24179.28    24370.13    580.04 o 
   7   8  -8     3366.24     3271.16    207.93 o 
   8   8  -8       53.71      201.38    106.02 o 
   9   8  -8    20165.89    20397.85    727.68 o 
  10   8  -8      216.45     -101.12    288.31 o 
 -10   9  -8     2286.15     3357.56    668.40 o 
  -9   9  -8     4287.94     5880.80    526.06 o 
  -8   9  -8    58407.20    58530.24   3046.44 o 
  -7   9  -8    11033.48    13051.40    916.78 o 
  -6   9  -8     8202.13     9277.95    904.08 o 
  -5   9  -8    53099.48    52574.74   1509.17 o 
  -4   9  -8    55433.84    55122.44   1880.23 o 
  -3   9  -8     2446.86     2371.16    197.92 o 
  -2   9  -8    40044.45    38880.08    872.29 o 
  -1   9  -8   115242.28   111774.36   2429.39 o 
   0   9  -8      802.87      806.47    234.12 o 
   1   9  -8     7631.97     8169.40    397.83 o 
   2   9  -8   114493.18   109551.30   2385.00 o 
   3   9  -8     6193.78     5815.72    472.13 o 
   4   9  -8     1744.05     2426.15    253.27 o 
   5   9  -8    73129.86    69173.30   1709.37 o 
   6   9  -8    13374.37    13237.02    561.57 o 
   7   9  -8     4991.43     6320.05    398.23 o 
   8   9  -8    21684.47    21846.70   1266.28 o 
   9   9  -8    12504.76    13670.33   1027.75 o 
 -10  10  -8     5660.92     6956.45    541.80 o 
  -9  10  -8    14851.54    14726.81    826.30 o 
  -8  10  -8    59820.79    58933.86   1827.46 o 
  -7  10  -8     3207.51     3886.00    466.09 o 
  -6  10  -8     4426.96     4124.06    442.13 o 
  -5  10  -8    79712.43    74988.88   1972.02 o 
  -4  10  -8     5957.62     6909.61    651.55 o 
  -3  10  -8      332.26      773.67    148.00 o 
  -2  10  -8    60698.52    58593.00   1799.60 o 
  -1  10  -8    15591.78    15977.30    602.77 o 
   0  10  -8     3361.32     3328.74    290.04 o 
   1  10  -8    21723.23    21140.75    723.21 o 
   2  10  -8    15866.61    16572.40    626.73 o 
   3  10  -8     2699.39     2578.76    272.47 o 
   4  10  -8     3181.42     3739.63    317.76 o 
   5  10  -8     9897.78     8995.73    477.58 o 
   6  10  -8     2743.60     3217.48    327.31 o 
   7  10  -8     1657.63     2504.04    512.84 o 
   8  10  -8     2527.96     2424.70    533.06 o 
 -10  11  -8     5153.39     5922.31    531.06 o 
  -9  11  -8     3136.09     3105.76    445.71 o 
  -8  11  -8     2598.93     3654.95    477.68 o 
  -7  11  -8     5468.36     4993.65    498.34 o 
  -6  11  -8      377.45      385.10    240.97 o 
  -5  11  -8     2203.69     2286.83    331.10 o 
  -4  11  -8     5573.75     5920.55    444.00 o 
  -3  11  -8     7006.21     7279.27    341.03 o 
  -2  11  -8     1653.92     1901.52    201.97 o 
  -1  11  -8     5989.57     6638.73    442.58 o 
   0  11  -8    10304.96    10772.76    678.51 o 
   1  11  -8     3435.18     3464.48    319.63 o 
   2  11  -8     7118.83     8110.08    463.62 o 
   3  11  -8     8849.74     9398.90    576.36 o 
   4  11  -8     7661.88     7485.40    459.55 o 
   5  11  -8     9100.74    10202.55    860.00 o 
   6  11  -8     5943.43     5695.15    680.33 o 
   7  11  -8     5976.69     4593.25    677.73 o 
 -10  12  -8    12965.27    12947.86    742.03 o 
  -9  12  -8     3293.29     3823.98    495.73 o 
  -8  12  -8      871.57      785.36    299.75 o 
  -7  12  -8    10111.94     8982.38    629.73 o 
  -6  12  -8    13001.81    13340.08    699.69 o 
  -5  12  -8     3759.29     5187.77    444.58 o 
  -4  12  -8     2174.60     1838.76    408.09 o 
  -3  12  -8    22183.84    22635.89    645.18 o 
  -2  12  -8     3668.07     4633.79    283.99 o 
  -1  12  -8     1532.91     1908.38    268.80 o 
   0  12  -8    16988.98    16281.84    916.00 o 
   1  12  -8     3777.09     4056.65    361.71 o 
   2  12  -8     4927.37     5617.19    444.65 o 
   3  12  -8     6070.28     5600.47    434.62 o 
   4  12  -8     3571.17     3405.96    362.54 o 
   5  12  -8     7352.03     9598.89    558.82 o 
   6  12  -8      111.42     -153.49    278.98 o 
  -9  13  -8    11191.83    11515.51    741.71 o 
  -8  13  -8    14870.39    13916.53    795.96 o 
  -7  13  -8     5169.99     4994.86    495.31 o 
  -6  13  -8     9783.68    10114.69    605.01 o 
  -5  13  -8    42259.87    42242.53   1588.55 o 
  -4  13  -8      134.52      214.44    184.04 o 
  -3  13  -8      865.99      736.21    254.62 o 
  -2  13  -8    49669.91    50327.82   1111.49 o 
  -1  13  -8     5879.36     6791.69    445.75 o 
   0  13  -8      158.45      574.10    210.24 o 
   1  13  -8    37773.98    35054.15   1284.69 o 
   2  13  -8    19951.69    20660.11    826.57 o 
   3  13  -8     2357.91     2790.38    350.58 o 
   4  13  -8    13589.21    13612.67    673.44 o 
   5  13  -8    23653.24    23381.07   1375.69 o 
  -9  14  -8    51464.52    47184.31   1603.60 o 
  -8  14  -8     7843.68    10058.32    686.37 o 
  -7  14  -8      282.87      644.14    267.84 o 
  -6  14  -8    42073.08    41242.04   1341.60 o 
  -5  14  -8    29733.24    29877.26   1040.10 o 
  -4  14  -8      462.37      305.94    203.61 o 
  -3  14  -8    20846.20    20308.02    627.98 o 
  -2  14  -8    36662.92    39657.48    951.12 o 
  -1  14  -8      413.78      479.77    198.96 o 
   0  14  -8     6928.86     7115.81    483.43 o 
   1  14  -8    23932.87    24426.92    920.62 o 
   2  14  -8       20.18        1.80    187.97 o 
  -8  15  -8     2644.01     2737.31    427.18 o 
  -7  15  -8     2039.62     2136.99    364.26 o 
  -6  15  -8     2560.61     2583.86    375.04 o 
  -5  15  -8     2080.03     2815.63    358.62 o 
  -4  15  -8     5240.34     5855.22    451.23 o 
  -3  15  -8       22.18      -56.86    170.49 o 
  -2  15  -8     3361.00     4281.70    395.35 o 
  -1  15  -8     5727.00     5232.45    432.42 o 
   0  15  -8     1193.33     1394.85    293.54 o 
   1  15  -8     3852.21     3726.79    400.58 o 
  -6  16  -8     6287.19     8564.24    863.37 o 
  -5  16  -8     1096.46     1361.17    497.28 o 
  -4  16  -8     9484.74     8409.72    827.07 o 
  -3  16  -8     8883.04     8790.37    552.80 o 
  -1  16  -8     4323.09     4766.18    442.14 o 
   9 -16  -7    22483.51    20673.76   1197.31 o 
  10 -16  -7      188.00     -129.64    279.49 o 
  11 -16  -7     2455.90     2160.76    513.88 o 
   7 -15  -7    10349.55     9380.43    792.33 o 
   8 -15  -7      884.59      563.66    332.90 o 
   9 -15  -7     3954.51     3460.75    552.25 o 
  10 -15  -7    11504.12    13185.49    939.08 o 
  11 -15  -7     7244.98     6335.55    705.74 o 
  12 -15  -7     1784.01     1351.32    451.13 o 
  13 -15  -7     4976.77     3639.65    597.88 o 
  14 -15  -7    11857.78    10896.13    898.63 o 
   4 -14  -7     6632.91     6692.82    688.11 o 
   8 -14  -7    12036.83    11085.39    849.37 o 
   9 -14  -7     3623.43     3293.78    523.21 o 
  10 -14  -7     3530.24     3245.04    522.17 o 
  11 -14  -7    15720.21    16099.18    996.12 o 
  12 -14  -7     3242.42     3028.80    533.06 o 
  13 -14  -7       96.87       47.19    308.53 o 
  14 -14  -7    13716.91    13312.01    964.49 o 
  15 -14  -7     2490.02     2216.25    497.80 o 
   3 -13  -7      513.03      548.10    378.02 o 
   4 -13  -7     4761.70     4721.84    588.03 o 
   5 -13  -7     9667.18    10956.28    782.48 o 
   8 -13  -7     4241.58     3975.14    535.14 o 
   9 -13  -7    37057.93    37922.54   1603.33 o 
  10 -13  -7      359.72      321.50    311.64 o 
  11 -13  -7     1317.29     1600.74    437.65 o 
  12 -13  -7    48960.14    44793.74   1927.42 o 
  13 -13  -7     2347.07     2220.40    481.73 o 
  14 -13  -7     1858.27     1530.22    419.50 o 
  15 -13  -7    38254.60    36437.44   1634.44 o 
   1 -12  -7     4308.72     4599.99    684.48 o 
   2 -12  -7    26527.44    25761.17   1420.29 o 
   3 -12  -7     3001.23     2504.56    491.06 o 
   4 -12  -7     4011.61     3969.96    536.17 o 
   5 -12  -7    52485.72    54358.78   2034.76 o 
   8 -12  -7    53264.17    51338.27   1947.13 o 
   9 -12  -7    16904.36    15916.13    955.67 o 
  10 -12  -7     2476.63     2189.29    434.02 o 
  11 -12  -7    25083.79    23343.21   1232.57 o 
  12 -12  -7    32766.35    34070.81   1580.00 o 
  13 -12  -7     1420.47      960.86    375.94 o 
  14 -12  -7     2467.92     2396.70    490.54 o 
  15 -12  -7    36057.45    37198.14   1625.63 o 
  16 -12  -7     2473.51     2835.88    340.70 o 
   0 -11  -7     6705.01     6276.95    780.92 o 
   1 -11  -7     5802.75     4681.92    671.51 o 
   2 -11  -7      531.71      482.76    360.91 o 
   3 -11  -7    15502.22    15714.94    991.97 o 
   4 -11  -7     3419.61     3609.57    486.39 o 
   5 -11  -7     3282.50     3344.60    436.09 o 
   6 -11  -7    13653.78    14295.17    765.89 o 
   7 -11  -7     4523.17     4818.81    515.95 o 
   8 -11  -7     2948.32     2579.23    412.76 o 
   9 -11  -7     5201.87     5350.84    548.62 o 
  10 -11  -7    11438.30    11860.61    820.85 o 
  11 -11  -7      999.11     1500.14    384.76 o 
  12 -11  -7     3134.65     2781.46    484.84 o 
  13 -11  -7    15034.46    14265.09    935.97 o 
  14 -11  -7     2042.80     2521.67    470.32 o 
  15 -11  -7     2587.76     2814.65    496.24 o 
  16 -11  -7     7497.05     8523.98    679.03 o 
  -1 -10  -7    10358.87    10937.61   1025.68 o 
   0 -10  -7     8824.52     8113.11    831.22 o 
   1 -10  -7     6979.88     6849.42    738.92 o 
   2 -10  -7    11037.10    10446.03    838.48 o 
   3 -10  -7    13618.62    13963.82    897.60 o 
   4 -10  -7     9600.71     8734.84    670.99 o 
   5 -10  -7    10032.21     9797.85    656.99 o 
   6 -10  -7    13132.78    13397.57    698.48 o 
   7 -10  -7    17482.24    17163.75    912.12 o 
   8 -10  -7     5981.88     4690.73    493.13 o 
   9 -10  -7     3548.00     3653.13    462.54 o 
  10 -10  -7    25699.38    23318.32   1180.20 o 
  11 -10  -7     3938.45     3847.58    528.39 o 
  12 -10  -7     1350.72     1597.11    404.46 o 
  13 -10  -7    17210.54    18629.66   1059.38 o 
  14 -10  -7     6271.25     6076.28    606.69 o 
  15 -10  -7     4338.18     4220.49    376.77 o 
  16 -10  -7     3330.64     3829.33    422.87 o 
  -2  -9  -7     2600.60     2763.31    661.66 o 
  -1  -9  -7      463.68      482.76    398.76 o 
   0  -9  -7    13739.90    13131.04    992.49 o 
   1  -9  -7     2828.25     2078.32    450.61 o 
   2  -9  -7     3560.62     3923.29    505.58 o 
   3  -9  -7    12002.51    12588.13    798.55 o 
   4  -9  -7     1619.66     1404.21    307.50 o 
   5  -9  -7    32556.27    32580.00   1332.65 o 
   6  -9  -7     3540.37     3375.71    340.68 o 
   7  -9  -7     5663.06     5165.50    728.29 o 
   8  -9  -7    52004.57    49541.00   1818.53 o 
   9  -9  -7     1520.91     1520.88    358.31 o 
  10  -9  -7     7270.80     6442.37    626.40 o 
  11  -9  -7    43965.64    43789.33   1767.71 o 
  12  -9  -7    24747.22    23027.42   1172.42 o 
  13  -9  -7    10810.86    10536.26    760.70 o 
  14  -9  -7    14565.11    15447.68    657.06 o 
  15  -9  -7    39610.43    39177.48   1179.19 o 
  16  -9  -7     4659.84     5485.58    423.57 o 
  -3  -8  -7     2484.35     2060.69    613.95 o 
  -2  -8  -7    30587.93    31944.79   1700.30 o 
  -1  -8  -7     2317.07     1709.11    458.39 o 
   0  -8  -7     3831.82     3148.59    514.91 o 
   1  -8  -7    57952.02    57461.21   2216.25 o 
   2  -8  -7     9960.08    10451.22    723.37 o 
   3  -8  -7     5762.59     5117.49    478.10 o 
   4  -8  -7    71172.33    70602.63   2400.85 o 
   5  -8  -7    52262.05    52125.93   1836.68 o 
   6  -8  -7     6970.80     6885.72    446.98 o 
   7  -8  -7    45158.74    46871.19   1327.47 o 
   8  -8  -7   137533.63   130725.00   3956.48 o 
   9  -8  -7     1435.16     1269.39    331.87 o 
  10  -8  -7     5924.19     5306.76    572.47 o 
  11  -8  -7   102459.80    98986.07   3223.78 o 
  12  -8  -7     9533.43     8939.67    704.18 o 
  13  -8  -7     1643.49     1753.65    266.81 o 
  14  -8  -7    60328.16    59665.44   1557.41 o 
  15  -8  -7    20566.37    20441.34    782.93 o 
  16  -8  -7     6746.93     6606.41    996.38 o 
  -4  -7  -7     9058.66     9492.95    998.71 o 
  -3  -7  -7    12580.86    12683.02   1065.09 o 
  -2  -7  -7     3572.36     3983.96    611.88 o 
  -1  -7  -7    14197.10    14422.73    969.67 o 
   0  -7  -7     5498.61     5184.39    580.77 o 
   1  -7  -7    27952.76    26003.85   1254.87 o 
   2  -7  -7     9344.99     9673.40    647.14 o 
   3  -7  -7     4588.57     4816.59    280.10 o 
   4  -7  -7    46342.22    47204.03   1122.15 o 
   5  -7  -7     2176.91     2204.84    250.97 o 
   6  -7  -7     7101.25     7674.42    413.28 o 
   7  -7  -7    32722.35    32983.14    904.34 o 
   8  -7  -7     4359.47     5596.63    485.87 o 
   9  -7  -7     9472.82     8640.47    663.73 o 
  10  -7  -7     5646.76     6603.12    620.18 o 
  11  -7  -7     9383.74    10026.01    732.18 o 
  12  -7  -7     4445.54     3874.80    344.30 o 
  13  -7  -7     2019.16     2198.86    291.42 o 
  14  -7  -7     9141.41     9714.53   1197.31 o 
  15  -7  -7      632.68      476.93    216.48 o 
  16  -7  -7     5638.63     5979.49   1229.72 o 
  -5  -6  -7    14152.74    14227.76   1230.50 o 
  -4  -6  -7     5309.15     5583.66    763.81 o 
  -3  -6  -7     2045.37     1867.27    484.84 o 
  -2  -6  -7    12483.43    12960.96    948.41 o 
  -1  -6  -7    19429.09    18620.27    732.89 o 
   0  -6  -7     3213.42     3363.47    307.65 o 
   1  -6  -7    12374.01    12002.93    535.32 o 
   2  -6  -7    31736.08    32038.19    923.99 o 
   3  -6  -7    16311.06    17122.21    755.78 o 
   4  -6  -7     6337.68     5816.49    404.98 o 
   5  -6  -7    13996.30    13717.00    613.95 o 
   6  -6  -7    39808.89    41008.53    974.78 o 
   7  -6  -7     6354.20     6136.66    243.49 o 
   8  -6  -7     1561.35     1580.52    310.09 o 
   9  -6  -7    27564.40    27530.96   1259.54 o 
  10  -6  -7     9668.46     9936.30    700.55 o 
  11  -6  -7     1922.05     2223.94    470.32 o 
  12  -6  -7     8258.71     8111.65    461.03 o 
  13  -6  -7    13597.86    13560.08    603.08 o 
  14  -6  -7     1310.47     1672.50    283.33 o 
  15  -6  -7      419.86      495.70    367.13 o 
  16  -6  -7    12510.23    11393.18    600.92 o 
  -5  -5  -7     3017.75     2821.91    647.14 o 
  -4  -5  -7    14403.93    14573.11   1111.24 o 
  -3  -5  -7     5999.79     4789.12    662.44 o 
  -2  -5  -7     2983.37     3416.97    452.43 o 
  -1  -5  -7    27282.54    27402.22    943.69 o 
   0  -5  -7     7316.41     7225.88    445.38 o 
   1  -5  -7     9256.42     9054.55    461.86 o 
   2  -5  -7    15792.33    16059.49    565.87 o 
   3  -5  -7    21113.20    21518.58    619.19 o 
   4  -5  -7    16980.41    17269.53    730.63 o 
   5  -5  -7     1109.75     1321.76    171.64 o 
   6  -5  -7    37598.31    37918.85    901.97 o 
   7  -5  -7    17645.67    18608.71    701.85 o 
   9  -5  -7    21668.34    20769.69   1035.53 o 
  10  -5  -7     6385.04     6866.55    563.91 o 
  11  -5  -7    50667.34    49344.90   1430.14 o 
  12  -5  -7     7642.68     7491.29    440.66 o 
  13  -5  -7     3929.21     5049.14    397.24 o 
  14  -5  -7    57367.88    56417.43   2174.77 o 
  15  -5  -7     2833.45     2615.81    335.93 o 
  16  -5  -7     9162.85     9934.36    684.48 o 
  -6  -4  -7    15798.43    15300.00    864.40 o 
  -5  -4  -7      459.54      525.27    329.79 o 
  -4  -4  -7     5550.58     4858.56    482.50 o 
  -3  -4  -7    37028.10    35143.86   1215.86 o 
  -2  -4  -7    10035.37     9261.74    566.49 o 
  -1  -4  -7    15917.61    15998.37    934.67 o 
   0  -4  -7    41983.69    41965.86   2136.39 o 
   1  -4  -7    86327.05    85737.66   2017.12 o 
   2  -4  -7     4278.40     3801.99    238.46 o 
   3  -4  -7    28514.68    27692.74   1085.31 o 
   4  -4  -7   190422.47   184191.36   5413.06 o 
   5  -4  -7     3496.97     4060.70    267.05 o 
   6  -4  -7      678.04      543.95    192.90 o 
   7  -4  -7   221443.38   210767.17   5889.08 o 
   8  -4  -7    39380.22    40435.91   1580.00 o 
   9  -4  -7     1934.08     1836.17    237.24 o 
  10  -4  -7   110960.40   105069.84   2376.10 o 
  11  -4  -7    67854.44    65473.87   2406.56 o 
  12  -4  -7     7305.42     7012.68    434.68 o 
  13  -4  -7    34339.47    34483.08   1082.34 o 
  14  -4  -7    61127.03    64885.36   1896.82 o 
  15  -4  -7     7357.58     7997.73    542.14 o 
  16  -4  -7     7870.54     7852.63    525.61 o 
  -7  -3  -7    10021.14    11131.23    782.45 o 
  -6  -3  -7    11400.21    11519.44   1726.75 o 
  -5  -3  -7     9609.72     9166.64    651.32 o 
  -4  -3  -7     9233.84     8935.82    613.23 o 
  -3  -3  -7    45856.48    45214.54   1429.27 o 
  -2  -3  -7      954.94      744.72    228.41 o 
  -1  -3  -7     4910.78     4581.39    205.29 o 
   0  -3  -7    80005.77    79973.45   1918.81 o 
   1  -3  -7     4690.44     5301.27    302.68 o 
   2  -3  -7    10011.46    10114.17    571.95 o 
   5  -3  -7     9698.01     9305.24    527.88 o 
   6  -3  -7    58101.89    59549.90   1901.49 o 
   7  -3  -7    87193.98    84616.23   2732.72 o 
   8  -3  -7     9467.01     8998.00    532.02 o 
   9  -3  -7     2216.25     2197.46    274.31 o 
  10  -3  -7    70163.66    68906.94   2663.49 o 
  11  -3  -7     5030.22     4843.63    361.70 o 
  12  -3  -7     2590.28     2119.45    287.63 o 
  13  -3  -7    17409.14    18776.79    749.16 o 
  14  -3  -7     5760.70     6407.24    861.82 o 
  15  -3  -7     4830.92     4907.43    439.20 o 
  16  -3  -7     1873.84     2438.79    366.40 o 
  -7  -2  -7     2616.35     2610.77    459.95 o 
  -6  -2  -7     3946.61     3771.78    490.51 o 
  -5  -2  -7    13938.28    14874.88    788.40 o 
  -4  -2  -7       67.66      -38.50    243.71 o 
  -3  -2  -7     1656.52     1589.52    297.14 o 
  -2  -2  -7    29312.82    29272.27    694.86 o 
  -1  -2  -7     7210.89     7407.61    309.28 o 
   0  -2  -7      851.12      907.23    189.27 o 
   1  -2  -7    19177.39    19556.82    854.04 o 
   5  -2  -7    30555.88    31348.46   1131.46 o 
   6  -2  -7     3305.50     3427.04    378.54 o 
   7  -2  -7      352.93      560.28    144.43 o 
   8  -2  -7    15939.28    14700.15    803.22 o 
   9  -2  -7    11893.57    11751.80    499.60 o 
  10  -2  -7      139.78       -8.26    132.75 o 
  11  -2  -7     2238.83     2020.50    400.83 o 
  12  -2  -7    10160.78    10662.12    525.90 o 
  13  -2  -7      183.45      231.44    170.28 o 
  14  -2  -7      492.20      519.08    211.62 o 
  15  -2  -7     6832.84     7977.38    566.51 o 
  -8  -1  -7     5589.71     5729.87    619.31 o 
  -7  -1  -7     3338.04     3739.06    810.74 o 
  -6  -1  -7     9092.34     8384.82    632.36 o 
  -5  -1  -7    13001.07    12961.83    710.59 o 
  -4  -1  -7    10302.00     9509.59    588.15 o 
  -3  -1  -7     5479.85     4411.29    425.12 o 
  -2  -1  -7    15965.86    15799.18    689.02 o 
  -1  -1  -7    31597.02    32996.01    831.17 o 
   0  -1  -7     5041.85     5048.28    343.28 o 
   4  -1  -7     6995.40     7074.99    396.68 o 
   5  -1  -7    47537.92    48121.95   1139.22 o 
   6  -1  -7     1720.16     2054.78    323.83 o 
   7  -1  -7    32960.95    32692.79    899.40 o 
   8  -1  -7     8730.56     8676.55    400.57 o 
   9  -1  -7     6791.86     6606.21    356.57 o 
  10  -1  -7    28322.98    29062.34    858.38 o 
  11  -1  -7     2498.96     2256.56    257.20 o 
  12  -1  -7    15600.42    15737.83    628.64 o 
  13  -1  -7    18084.63    17855.18    710.58 o 
  14  -1  -7    10885.68    12376.62    610.89 o 
  15  -1  -7     9068.07     9365.56    573.45 o 
  -8   0  -7     6667.82     5770.55    580.06 o 
  -7   0  -7     8182.29     8007.79    639.92 o 
  -6   0  -7     6727.62     6717.78    656.73 o 
  -5   0  -7    13575.09    13509.39    719.78 o 
  -4   0  -7     9798.29     9669.52    815.41 o 
  -3   0  -7    53469.71    54743.83   1170.10 o 
  -2   0  -7    11673.25    12829.50    465.91 o 
  -1   0  -7     1979.80     2038.51    240.08 o 
   0   0  -7   120113.45   116531.35   2941.43 o 
   4   0  -7    46020.82    45638.99   1030.47 o 
   5   0  -7     6494.51     5818.31    311.13 o 
   6   0  -7   137609.31   139011.39   2779.74 o 
   7   0  -7   123428.98   122909.31   2516.08 o 
   8   0  -7     8304.03     8310.64    370.51 o 
   9   0  -7    42306.89    42880.17   1152.20 o 
  10   0  -7   130200.40   128218.42   2706.72 o 
  11   0  -7     7829.50     7347.87    846.52 o 
  12   0  -7     9330.43     9749.69    774.96 o 
  13   0  -7    81609.52    82690.41   2031.73 o 
  14   0  -7    10645.54    10959.37    749.29 o 
  15   0  -7     6632.25     7954.23    526.60 o 
  -9   1  -7     5449.72     5324.28    745.92 o 
  -8   1  -7     3821.61     3720.55    486.23 o 
  -7   1  -7    49859.91    47843.10   1573.94 o 
  -6   1  -7     1058.39     1422.79    512.58 o 
  -5   1  -7     4206.79     4517.77    490.54 o 
  -4   1  -7   102578.15    98542.77   2512.50 o 
  -3   1  -7    13494.96    14491.88    719.48 o 
  -2   1  -7     9223.31     8981.14    380.23 o 
  -1   1  -7   110889.27   109131.31   3992.77 o 
   0   1  -7   141811.92   138074.30   3875.58 o 
   1   1  -7     6133.76     6573.36    235.20 o 
   2   1  -7    34780.21    33682.43   1131.98 o 
   3   1  -7   222609.47   214066.53   4080.09 o 
   4   1  -7     3908.23     3848.21    222.52 o 
   5   1  -7     6062.33     5993.30    274.54 o 
   6   1  -7   159777.52   158406.28   3126.65 o 
   7   1  -7    21012.81    20232.00    678.77 o 
   8   1  -7     1812.51     1903.73    189.29 o 
   9   1  -7    87598.94    86921.98   2415.11 o 
  10   1  -7    31673.17    32863.27    915.25 o 
  11   1  -7     3599.71     3502.87    298.01 o 
  12   1  -7    14444.86    14218.67   1128.61 o 
  13   1  -7    27998.01    28858.31    952.78 o 
  14   1  -7     2581.11     2231.81    412.50 o 
  -9   2  -7     8549.22     8917.47    672.89 o 
  -8   2  -7     3452.95     3668.03    471.66 o 
  -7   2  -7     3213.22     3521.21    452.06 o 
  -6   2  -7    11591.82    11252.80    672.27 o 
  -5   2  -7      278.54      250.80    351.05 o 
  -4   2  -7     6718.35     6439.90    403.44 o 
  -3   2  -7     9318.41     9958.02    447.02 o 
  -2   2  -7     5118.67     4902.89    172.01 o 
  -1   2  -7    16094.85    15487.31    365.95 o 
   0   2  -7     4207.57     4403.89    181.58 o 
   1   2  -7    22131.26    22527.86    552.80 o 
   2   2  -7     5934.45     5291.54    185.21 o 
   3   2  -7     2811.43     2599.26    324.87 o 
   4   2  -7     9653.86    10395.73    438.69 o 
   5   2  -7     5239.23     5293.31    234.18 o 
   6   2  -7    13728.38    12747.51    688.36 o 
   7   2  -7     2983.66     3192.49    212.92 o 
   8   2  -7     5164.18     5156.22    280.39 o 
   9   2  -7     2252.83     2329.90    381.13 o 
  10   2  -7      232.57      355.82    310.09 o 
  11   2  -7     3219.94     3193.61    288.67 o 
  12   2  -7     1047.96      933.73    223.26 o 
  13   2  -7     1026.36     1563.35    514.39 o 
  14   2  -7      566.54     1017.36    266.53 o 
 -10   3  -7     4849.56     4702.79    525.24 o 
  -9   3  -7    11776.46    11142.57    710.58 o 
  -8   3  -7     3224.65     3097.29    432.52 o 
  -7   3  -7     5998.66     4950.55    495.57 o 
  -6   3  -7    17489.78    16444.17   1178.65 o 
  -5   3  -7    17335.26    16795.51    702.58 o 
  -4   3  -7     3187.71     3827.66    330.28 o 
  -3   3  -7    13632.47    13145.77    528.64 o 
  -2   3  -7    51698.55    51906.28    958.35 o 
  -1   3  -7     3327.92     3307.00    268.82 o 
   0   3  -7     2343.15     2524.70    140.58 o 
   1   3  -7    51784.61    51571.93   1117.82 o 
   2   3  -7    18384.56    18716.60    384.43 o 
   3   3  -7     4122.74     4270.45    197.57 o 
   4   3  -7    22591.71    22472.83    550.94 o 
   5   3  -7    26018.26    25929.30    771.07 o 
   6   3  -7     4379.95     4212.85    219.15 o 
   7   3  -7     1461.70     1706.18    334.98 o 
   8   3  -7    15931.12    16565.61    543.29 o 
   9   3  -7     3215.71     3659.09    478.36 o 
  10   3  -7     6108.26     6121.25    357.62 o 
  11   3  -7    10743.37    10700.48    736.33 o 
  12   3  -7       40.46      143.60    211.57 o 
  13   3  -7    11295.74    11891.51    645.33 o 
 -10   4  -7     2169.86     2687.63    432.66 o 
  -9   4  -7    10843.40    10180.79    664.19 o 
  -8   4  -7      456.03      836.30    348.72 o 
  -7   4  -7     9256.75     9812.79    716.63 o 
  -6   4  -7     6840.46     6335.56    477.43 o 
  -5   4  -7     5364.11     5551.83    458.39 o 
  -4   4  -7    34617.60    35284.61   3629.28 o 
  -3   4  -7     1325.76     1339.17    200.76 o 
  -2   4  -7    19087.29    18884.56    469.40 o 
  -1   4  -7    58066.81    57182.30   1224.88 o 
   0   4  -7    38568.71    38568.96    879.77 o 
   1   4  -7    15400.56    16435.99    893.71 o 
   2   4  -7    46011.81    44898.51   1026.66 o 
   3   4  -7    92707.59    89920.74   1459.23 o 
   4   4  -7     6813.12     6400.65    235.10 o 
   5   4  -7    11246.53    11029.42    304.81 o 
   6   4  -7   159102.59   155623.95   2497.53 o 
   7   4  -7     8057.58     7690.29    328.17 o 
   8   4  -7     2756.97     2605.09    216.42 o 
   9   4  -7    84253.66    83598.38   1499.70 o 
  10   4  -7    25407.76    26469.88   1012.33 o 
  11   4  -7     6347.74     6429.52    400.56 o 
  12   4  -7    34012.00    33018.91   1058.30 o 
 -10   5  -7      845.27      799.98    282.81 o 
  -9   5  -7     5410.15     5159.92    496.58 o 
  -8   5  -7    48264.40    47404.73   1503.36 o 
  -7   5  -7    22916.70    22841.28    915.88 o 
  -6   5  -7     8499.04     7877.31    954.90 o 
  -5   5  -7    56624.27    55182.45   1519.23 o 
  -4   5  -7   101557.71    98647.62   2314.08 o 
  -3   5  -7     1542.29     1900.74    261.35 o 
  -2   5  -7    28205.00    28645.75   1196.04 o 
  -1   5  -7   241326.34   234083.20   4525.13 o 
   0   5  -7    12506.51    12277.68    385.72 o 
   1   5  -7     8895.14     9066.16    525.54 o 
   2   5  -7   224285.00   207364.34   4117.23 o 
   3   5  -7    61054.91    60479.15   1478.88 o 
   4   5  -7     3679.06     3464.70    146.42 o 
   5   5  -7   134855.00   131511.63   2107.26 o 
   6   5  -7    87281.91    87057.55   1478.64 o 
   7   5  -7     5316.51     5439.31    226.25 o 
   8   5  -7    44999.23    43248.52    879.00 o 
   9   5  -7    69307.15    70004.02   1306.35 o 
  10   5  -7     5076.06     5732.80    371.90 o 
  11   5  -7     8505.92     8489.48    474.29 o 
  12   5  -7    36463.24    37341.98   1160.27 o 
 -10   6  -7     4371.27     5070.77    493.51 o 
  -9   6  -7     1173.54     1362.82    308.86 o 
  -8   6  -7    24639.64    25230.94    956.42 o 
  -7   6  -7     1127.82     1319.94    296.15 o 
  -6   6  -7     2958.20     3331.23    383.19 o 
  -5   6  -7    32293.48    31893.94   2854.58 o 
  -4   6  -7    10450.53    10142.85    775.48 o 
  -3   6  -7     6624.88     6709.91    243.44 o 
  -2   6  -7    21681.73    22620.91    532.22 o 
  -1   6  -7    14243.66    13766.79    434.75 o 
   0   6  -7     8085.44     8292.35    319.68 o 
   1   6  -7     7163.08     6886.76    404.46 o 
   2   6  -7    24341.08    24155.89    955.16 o 
   3   6  -7      497.62      569.18    109.80 o 
   4   6  -7      477.01      736.54     84.64 o 
   5   6  -7    13977.58    12923.92    338.47 o 
   6   6  -7     1112.42     1071.39    129.94 o 
   7   6  -7      831.14      851.08    117.42 o 
   8   6  -7     5133.40     5033.32    246.44 o 
   9   6  -7     3075.65     3083.61    211.85 o 
  10   6  -7      583.59      249.05    374.39 o 
  11   6  -7      641.77      720.47    210.18 o 
 -11   7  -7     2303.38     2441.88    388.33 o 
 -10   7  -7    10680.82    10846.84    975.12 o 
  -9   7  -7     1001.53     1346.00    281.07 o 
  -8   7  -7     1052.63     1114.56    686.03 o 
  -7   7  -7    13075.69    12592.29    699.99 o 
  -6   7  -7     8940.28     9352.48    813.33 o 
  -5   7  -7     7121.17     6608.73    468.74 o 
  -4   7  -7    11122.18    10828.69    533.60 o 
  -3   7  -7    16909.86    17017.51    681.14 o 
  -2   7  -7     9817.45     9482.19    320.57 o 
  -1   7  -7     4045.27     3732.14    230.84 o 
   0   7  -7    17706.60    17666.89    624.84 o 
   1   7  -7    25511.77    24368.97   1043.31 o 
   2   7  -7     5145.12     5379.39    163.95 o 
   3   7  -7     1611.51     1986.49    216.44 o 
   4   7  -7    21929.67    21345.59    633.43 o 
   5   7  -7     7545.28     7097.12    249.50 o 
   6   7  -7     1561.19     1827.31    146.30 o 
   7   7  -7     9433.87     8416.56    311.13 o 
   8   7  -7     3992.54     4082.46    232.93 o 
   9   7  -7     3548.52     3965.54    322.04 o 
  10   7  -7     1065.65     1212.55    230.16 o 
 -11   8  -7     2116.74     2519.94    384.64 o 
 -10   8  -7     8905.83     8158.74    878.41 o 
  -9   8  -7     7895.99     6774.52    510.94 o 
  -8   8  -7     3005.96     3750.06    441.77 o 
  -7   8  -7     3761.43     3945.40    434.56 o 
  -6   8  -7    14983.64    15701.09    737.05 o 
  -5   8  -7     2930.04     2970.12    339.95 o 
  -4   8  -7     4605.25     4483.40    226.96 o 
  -3   8  -7    21352.05    20930.13    545.88 o 
  -2   8  -7     6140.26     6164.04    321.00 o 
  -1   8  -7    36300.81    36802.60    958.38 o 
   0   8  -7     8187.75     7778.74    507.65 o 
   1   8  -7     1608.52     1503.36    177.59 o 
   2   8  -7    56923.83    56641.60   1005.65 o 
   3   8  -7     2540.56     2585.28    145.37 o 
   4   8  -7     2880.57     3056.24    171.39 o 
   5   8  -7    48691.75    47085.46    936.62 o 
   6   8  -7    16993.20    17731.05    475.34 o 
   7   8  -7     3927.70     4486.40    302.99 o 
   8   8  -7    16756.85    15813.42    609.87 o 
   9   8  -7    27118.46    27232.04    895.60 o 
  10   8  -7     4235.62     4472.84    381.35 o 
 -11   9  -7    11401.91    11020.13    837.96 o 
 -10   9  -7     5619.28     5775.14    476.52 o 
  -9   9  -7     8899.45     7675.06    564.91 o 
  -8   9  -7    44087.36    42785.05   1442.89 o 
  -7   9  -7      698.98      914.35    275.73 o 
  -6   9  -7     6737.02     8015.46   1324.10 o 
  -5   9  -7    98484.50    95336.52   2343.32 o 
  -4   9  -7     8596.43     8867.76    342.65 o 
  -3   9  -7     1094.16     1654.79    206.22 o 
  -2   9  -7   121379.26   117539.91   3652.87 o 
  -1   9  -7    51713.16    52903.96   1737.11 o 
   0   9  -7     1085.73      769.94    167.82 o 
   1   9  -7    84247.13    79518.39   1827.10 o 
   2   9  -7   122643.92   116919.90   2519.53 o 
   3   9  -7     3180.53     4272.43    303.36 o 
   4   9  -7    25616.38    26476.43    606.91 o 
   5   9  -7    97229.81    95887.20   1697.13 o 
   6   9  -7     8386.46     9612.17    349.84 o 
   7   9  -7     8822.30     8733.30    439.81 o 
   8   9  -7    56333.32    54275.98   1447.75 o 
   9   9  -7    10957.58    12569.46   1018.94 o 
 -11  10  -7     1180.62     1550.97    314.05 o 
 -10  10  -7     1205.20     1662.22    383.46 o 
  -9  10  -7    33783.90    33849.59   1226.99 o 
  -8  10  -7    11483.76     9875.19    679.55 o 
  -7  10  -7     2936.65     3670.64    434.06 o 
  -6  10  -7    19454.81    19886.05    841.59 o 
  -5  10  -7    33561.08    35216.84   2337.07 o 
  -4  10  -7     1076.63     1015.33    201.05 o 
  -3  10  -7     8647.54     9242.99    453.57 o 
  -2  10  -7    55945.15    56290.70   1404.61 o 
  -1  10  -7     1805.76     1569.68    221.91 o 
   0  10  -7     2119.30     1997.57    247.29 o 
   1  10  -7    39467.09    39514.35   1107.82 o 
   2  10  -7     5846.03     5987.28    443.87 o 
   3  10  -7      185.99      933.69    634.95 o 
   4  10  -7    17017.99    15896.16    639.94 o 
   5  10  -7    13233.79    13633.69    588.77 o 
   6  10  -7      654.67      883.91    203.03 o 
   7  10  -7     3379.72     3435.86    587.51 o 
   8  10  -7     7149.80     7910.36    831.74 o 
 -11  11  -7     4759.71     5075.89    464.19 o 
 -10  11  -7     3568.63     3769.65    429.69 o 
  -9  11  -7     1025.79     1311.57    324.89 o 
  -8  11  -7     5490.85     6125.93   1084.01 o 
  -7  11  -7    10917.79    10728.94    651.37 o 
  -6  11  -7     1672.36     1906.94    331.80 o 
  -5  11  -7     4138.90     4236.90    395.99 o 
  -4  11  -7    11194.11    10763.83    550.43 o 
  -3  11  -7     3765.61     3757.79    250.90 o 
  -2  11  -7     9264.75     9999.99    480.50 o 
  -1  11  -7     8158.74     6800.36    416.39 o 
   0  11  -7     6028.70     5293.87    376.85 o 
   1  11  -7    10077.39    10155.34    514.09 o 
   2  11  -7     2434.79     2302.42    284.86 o 
   3  11  -7     5384.23     5049.38    380.81 o 
   4  11  -7     8952.33    10210.82    533.89 o 
   5  11  -7     3811.05     4916.95    395.29 o 
   6  11  -7     1069.68      750.33    345.87 o 
   7  11  -7     4948.49     5019.49    696.92 o 
 -10  12  -7    11719.89    11540.30    670.21 o 
  -9  12  -7     1459.59     1261.48    342.78 o 
  -8  12  -7     2793.43     2592.81    418.09 o 
  -7  12  -7    19681.02    19690.71    889.11 o 
  -6  12  -7     9848.78    10355.78    635.99 o 
  -5  12  -7     1913.59     2541.27    803.74 o 
  -4  12  -7     9403.05     9898.12    412.04 o 
  -3  12  -7    19079.66    19463.13    705.67 o 
  -2  12  -7     7249.40     7945.85    351.53 o 
  -1  12  -7      909.03      959.06    223.96 o 
   0  12  -7    15431.54    15733.91    657.62 o 
   1  12  -7     9938.68    10444.07    544.62 o 
   2  12  -7     4676.99     5482.85    422.70 o 
   3  12  -7     8762.20     7679.58    491.58 o 
   4  12  -7     3394.25     4098.89    801.41 o 
   5  12  -7    13176.47    12951.11    995.60 o 
   6  12  -7     2307.85     2254.10    522.69 o 
 -10  13  -7     2671.53     3720.74    452.43 o 
  -9  13  -7    28474.49    25556.70   1084.68 o 
  -8  13  -7     3307.12     3339.68    440.95 o 
  -7  13  -7     2728.39     3086.17    651.55 o 
  -6  13  -7    30158.03    29565.42   1164.39 o 
  -5  13  -7    24189.02    23143.91   1012.97 o 
  -4  13  -7      415.38      336.39    141.89 o 
  -3  13  -7    25853.69    26705.32    719.17 o 
  -2  13  -7    61105.39    64406.52   1309.88 o 
  -1  13  -7     1240.52     1203.84    239.82 o 
   0  13  -7     9590.26     9557.81    816.70 o 
   1  13  -7    66041.38    68502.70   3059.91 o 
   2  13  -7     9898.96    10078.15    560.75 o 
   3  13  -7     2772.12     2921.12    350.32 o 
   4  13  -7    48526.51    47327.86   2103.73 o 
   5  13  -7    16944.04    16874.92   1159.98 o 
 -10  14  -7    16238.79    15466.22   1530.74 o 
  -9  14  -7    35348.86    35246.33   1541.37 o 
  -8  14  -7      757.77      970.69    312.96 o 
  -7  14  -7     6918.00     6584.93    984.45 o 
  -6  14  -7    56677.22    57696.92   1637.26 o 
  -5  14  -7     5778.64     6482.62    617.07 o 
  -4  14  -7     1055.65     1295.90    203.82 o 
  -3  14  -7    53571.96    53456.55   1316.95 o 
  -2  14  -7    12029.58    13271.40    478.01 o 
  -1  14  -7      156.04      210.08    262.64 o 
   0  14  -7    30513.22    30230.27   1023.59 o 
   1  14  -7    21591.71    22732.76    880.83 o 
   2  14  -7      217.03      654.07    268.86 o 
   3  14  -7     9011.93     8849.96    814.63 o 
  -9  15  -7     2091.35     2672.44    416.91 o 
  -8  15  -7     3831.09     4308.88    491.06 o 
  -7  15  -7       25.67      334.32    266.01 o 
  -6  15  -7     3185.47     5390.03   1198.61 o 
  -5  15  -7     3146.84     3388.92    526.32 o 
  -4  15  -7     1409.35     1171.36    254.99 o 
  -2  15  -7     4488.96     5032.54    420.08 o 
  -1  15  -7     2025.09     2239.08    336.30 o 
   0  15  -7     5397.94     7386.45    504.79 o 
   1  15  -7     6548.66     8948.74    695.11 o 
   2  15  -7     1177.71      944.32    355.46 o 
  -8  16  -7    10164.86     9752.22    952.04 o 
  -7  16  -7    10430.70    12590.20   1040.20 o 
  -6  16  -7     3515.33     3814.40    659.59 o 
  -5  16  -7     3431.80     3233.63    602.03 o 
  -4  16  -7    13580.47    14342.00    889.04 o 
  -2  16  -7      213.92      424.46    210.72 o 
  -1  16  -7     8207.41     8329.54    543.60 o 
  -5  17  -7      397.85      457.87    383.72 o 
  -4  17  -7     1019.42     2245.77    395.65 o 
   7 -16  -6     6637.82     6196.58    670.48 o 
   8 -16  -6     4390.82     4758.14    599.43 o 
   9 -16  -6     1187.65      708.85    371.28 o 
  10 -16  -6     7957.11     7199.44    743.07 o 
  11 -16  -6     4955.71     4763.85    652.33 o 
  12 -16  -6     1616.33     2739.98    553.80 o 
   7 -15  -6     3902.12     3267.33    520.62 o 
   8 -15  -6     1555.84     2303.88    476.54 o 
   9 -15  -6     6504.09     6155.10    666.85 o 
  10 -15  -6     2994.21     2386.33    498.32 o 
  11 -15  -6     2940.48     3801.43    564.17 o 
  12 -15  -6     2470.85     2606.71    522.69 o 
  13 -15  -6     2382.29     1940.90    460.98 o 
  14 -15  -6     4182.74     5105.05    631.58 o 
   3 -14  -6     1462.25      825.52    401.35 o 
   4 -14  -6      529.08     1200.94    396.17 o 
   7 -14  -6     1204.12     1288.06    367.65 o 
   8 -14  -6     1875.83     2408.63    452.69 o 
   9 -14  -6      188.22      621.21    319.42 o 
  10 -14  -6     2930.87     2402.92    460.47 o 
  11 -14  -6     2539.58     2894.50    505.58 o 
  12 -14  -6      631.83     1095.68    379.57 o 
  13 -14  -6     3077.25     2614.49    489.50 o 
  14 -14  -6     2558.33     2324.62    480.69 o 
  15 -14  -6      673.58     1143.39    396.17 o 
   2 -13  -6      555.43      293.49    369.20 o 
   3 -13  -6     2027.40     1196.80    407.06 o 
   4 -13  -6     2370.80     2201.73    438.17 o 
   5 -13  -6     1118.96     1313.99    357.79 o 
   7 -13  -6     9759.35     8871.74    720.26 o 
   8 -13  -6      837.94      914.71    323.05 o 
   9 -13  -6      261.34       56.00    254.60 o 
  10 -13  -6    14005.51    13455.65    870.63 o 
  11 -13  -6     1730.86     2079.87    451.65 o 
  12 -13  -6     2715.92     3108.66    528.39 o 
  13 -13  -6    11318.19     8650.32    742.55 o 
  14 -13  -6     1359.00     1600.22    409.65 o 
  15 -13  -6     6454.31     7466.49    693.29 o 
   0 -12  -6     5032.74     5544.77    756.03 o 
   1 -12  -6     1742.18     1724.67    480.17 o 
   2 -12  -6     2727.34     2097.50    486.91 o 
   3 -12  -6    12409.14    13004.52    898.11 o 
   4 -12  -6     3268.74     3620.46    496.24 o 
   5 -12  -6      953.57      919.89    302.83 o 
   6 -12  -6    27753.47    28369.44   1183.31 o 
   7 -12  -6     3446.82     3263.19    460.47 o 
   8 -12  -6     4448.79     4385.31    506.10 o 
   9 -12  -6    15540.01    16489.12    928.19 o 
  10 -12  -6     8167.59     8604.17    697.44 o 
  11 -12  -6     9803.77     9618.44    792.85 o 
  12 -12  -6     4359.25     4152.49    562.10 o 
  13 -12  -6    11420.81    10964.57    834.33 o 
  14 -12  -6    10090.86    10515.52    793.89 o 
  15 -12  -6      130.23      455.28    314.24 o 
  16 -12  -6     6101.53     5754.08    422.90 o 
  -1 -11  -6    12502.19    12144.78   1071.83 o 
   0 -11  -6      998.69     1286.50    444.39 o 
   1 -11  -6     1234.17     1396.95    448.54 o 
   2 -11  -6    16407.97    15008.17   1008.56 o 
   3 -11  -6     5021.18     4451.17    536.69 o 
   4 -11  -6     3484.37     3735.06    455.80 o 
   5 -11  -6    14676.13    16160.88    850.93 o 
   6 -11  -6     8970.02     8941.22    570.40 o 
   7 -11  -6     7458.76     7136.18    601.51 o 
   8 -11  -6     5477.96     5336.84    521.65 o 
   9 -11  -6     9556.48     9841.41    698.48 o 
  11 -11  -6     1320.17     2152.47    434.54 o 
  12 -11  -6     5634.50     5189.57    597.88 o 
  13 -11  -6     6780.60     7670.28    689.14 o 
  14 -11  -6     1872.32     1863.12    415.35 o 
  15 -11  -6      558.59      490.63    205.39 o 
  16 -11  -6     3562.37     4340.22    377.44 o 
  -2 -10  -6     7809.37     8034.29    932.34 o 
  -1 -10  -6      843.60      417.43    384.24 o 
   0 -10  -6      955.02      704.70    404.46 o 
   1 -10  -6     8538.37     8696.99    791.30 o 
   2 -10  -6     2473.71     3155.85    496.24 o 
   3 -10  -6     3268.22     3049.03    443.35 o 
   4 -10  -6     9068.27     9806.67    664.25 o 
   5 -10  -6     2082.29     2085.58    330.83 o 
   6 -10  -6     4080.33     4687.10    393.05 o 
   7 -10  -6     9176.20     9508.85    839.52 o 
   8 -10  -6     2447.75     2592.71    395.65 o 
   9 -10  -6     3639.03     3070.81    442.83 o 
  10 -10  -6    11211.43    10635.82    768.48 o 
  11 -10  -6      580.13      777.81    342.24 o 
  12 -10  -6      573.08      863.89    318.90 o 
  13 -10  -6     7975.27     8358.38    698.48 o 
  14 -10  -6     1689.65     1449.84    380.09 o 
  15 -10  -6      816.84      624.29    224.22 o 
  16 -10  -6     5982.27     5419.79    407.81 o 
  -3  -9  -6     4222.57     3704.47    719.22 o 
  -2  -9  -6      616.70      581.29    430.39 o 
  -1  -9  -6     1425.88     1471.10    454.76 o 
   0  -9  -6     8615.41     8941.74    779.37 o 
   1  -9  -6      239.21      246.31    264.46 o 
   2  -9  -6       23.02      182.01    241.12 o 
   3  -9  -6    12755.00    12148.41    776.26 o 
   4  -9  -6      998.21      940.12    278.98 o 
   5  -9  -6      296.64      473.95    211.57 o 
   6  -9  -6    16051.35    17928.08    748.26 o 
   7  -9  -6      137.48      333.29    118.67 o 
   8  -9  -6     1805.68     2001.57    340.68 o 
   9  -9  -6     7406.47     7423.97    592.69 o 
  10  -9  -6     8628.11     8591.73    680.85 o 
  11  -9  -6     3527.84     3339.93    474.98 o 
  12  -9  -6     3932.51     3067.18    452.69 o 
  13  -9  -6    11436.77    11926.99    796.48 o 
  14  -9  -6     5081.86     5335.19    393.83 o 
  15  -9  -6      271.89      370.09    238.01 o 
  16  -9  -6     8285.16     6953.04    691.22 o 
  -4  -8  -6     5304.66     4557.99    791.30 o 
  -3  -8  -6      507.61      378.54    411.72 o 
  -2  -8  -6      556.98      903.30    412.24 o 
  -1  -8  -6    15995.42    15007.65   1042.79 o 
   0  -8  -6      639.40      739.96    315.79 o 
   1  -8  -6     1178.43     1775.49    382.68 o 
   2  -8  -6    20811.33    20166.10   1019.97 o 
   3  -8  -6     5442.82     5569.66    479.65 o 
   4  -8  -6     9733.79     9815.48    599.43 o 
   5  -8  -6    15022.78    14692.89    723.88 o 
   6  -8  -6    13936.36    13459.28    600.47 o 
   7  -8  -6    11611.88    11272.62    815.41 o 
   8  -8  -6     1169.39     1730.38    319.42 o 
  10  -8  -6     6772.47     7289.15    621.21 o 
  11  -8  -6     1669.86     1576.89    363.50 o 
  12  -8  -6    19913.69    19281.47   1011.68 o 
  13  -8  -6     3992.46     4434.48    349.76 o 
  14  -8  -6     7875.33     7802.40    454.27 o 
  15  -8  -6     9294.31     8918.06    641.70 o 
  16  -8  -6     3246.72     3675.43    529.95 o 
  -5  -7  -6    12408.47    12786.21   1182.28 o 
  -4  -7  -6      818.32     1028.79    483.28 o 
  -3  -7  -6      504.08      519.06    353.65 o 
  -2  -7  -6    18007.79    16055.62   1082.72 o 
  -1  -7  -6     4719.90     4364.05    564.69 o 
   0  -7  -6     1821.32     1584.66    358.83 o 
   1  -7  -6    21012.54    20431.08   1025.68 o 
   2  -7  -6    27210.48    26093.51    709.28 o 
   3  -7  -6     7164.79     6640.88    290.71 o 
   4  -7  -6    10849.76    10803.03    356.95 o 
   5  -7  -6    39864.13    41302.92   1385.03 o 
   6  -7  -6    18131.50    15585.82    622.25 o 
   7  -7  -6     5982.42     5314.02    452.69 o 
   8  -7  -6    20701.39    20765.02    990.93 o 
   9  -7  -6    13368.53    13339.50    810.48 o 
  10  -7  -6     6298.34     6735.34    579.21 o 
  11  -7  -6     6685.38     8482.31    630.03 o 
  12  -7  -6     5266.01     5131.11    363.16 o 
  13  -7  -6     4991.17     5363.50    481.21 o 
  14  -7  -6     1989.04     2050.06    283.12 o 
  15  -7  -6     2161.18     2434.64    303.06 o 
  16  -7  -6     3616.54     3475.27    533.58 o 
  -5  -6  -6     3159.93     3210.81    689.66 o 
  -4  -6  -6      352.64      620.70    395.13 o 
  -3  -6  -6    12115.16    10607.82    883.08 o 
  -2  -6  -6    16610.97    16623.33    681.26 o 
  -1  -6  -6     1397.37     1621.45    236.10 o 
   0  -6  -6    11951.12    12202.29    508.59 o 
   1  -6  -6    29806.87    30599.13    877.61 o 
   2  -6  -6     2399.70     2001.16    201.67 o 
   3  -6  -6    14532.73    14244.88    462.53 o 
   4  -6  -6    24866.94    26109.12    980.56 o 
   5  -6  -6     6419.47     6283.17    355.20 o 
   6  -6  -6    12836.37    11905.04    377.07 o 
   7  -6  -6    20002.77    20780.06    924.56 o 
   8  -6  -6     4391.64     4258.79    461.50 o 
   9  -6  -6     8641.35     9463.39    656.99 o 
  10  -6  -6     7976.57     8337.64    628.99 o 
  11  -6  -6     2104.53     2305.91    429.09 o 
  12  -6  -6     6358.51     6627.21    504.54 o 
  13  -6  -6     5201.08     5165.55    387.75 o 
  14  -6  -6       99.53      122.37    223.23 o 
  15  -6  -6      771.23      863.36    232.97 o 
  16  -6  -6     5089.57     5498.10    639.88 o 
  -6  -5  -6     2518.32     3484.60    717.66 o 
  -5  -5  -6      760.23      880.60    288.54 o 
  -4  -5  -6    10501.11    10505.28    596.50 o 
  -3  -5  -6     4586.88     3752.14    374.02 o 
  -2  -5  -6     1962.75     2156.01    441.28 o 
  -1  -5  -6     9153.28     8841.04    683.44 o 
   0  -5  -6    16791.62    16494.14    933.12 o 
   1  -5  -6     2822.20     2407.68    245.02 o 
   2  -5  -6    17994.58    18175.71   1133.01 o 
   3  -5  -6    22104.37    22812.74    909.00 o 
   4  -5  -6     2370.46     2289.36    227.12 o 
   5  -5  -6    14356.03    15115.50    573.51 o 
   6  -5  -6    27479.95    28865.50    706.00 o 
   7  -5  -6      282.36      715.07    234.90 o 
   8  -5  -6     2127.82     1975.65    357.28 o 
   9  -5  -6    32129.08    32842.91   1344.58 o 
  10  -5  -6      549.27      662.45    175.97 o 
  11  -5  -6     1561.43     1528.93    234.10 o 
  12  -5  -6    19380.57    19091.60   1501.70 o 
  13  -5  -6      371.14      157.50    180.06 o 
  14  -5  -6     4411.31     4342.98    996.12 o 
  15  -5  -6    10260.47    10527.82    561.42 o 
  16  -5  -6     1670.47     1252.28    399.28 o 
  -7  -4  -6       98.47      332.88    303.35 o 
  -6  -4  -6     1425.79     1660.84    358.13 o 
  -5  -4  -6     5781.57     5390.40    495.32 o 
  -4  -4  -6     1483.27     1588.86    418.98 o 
  -3  -4  -6     1669.85     1281.26    278.57 o 
  -2  -4  -6    11557.51    11890.73    585.43 o 
  -1  -4  -6    10645.27    10924.01    305.58 o 
   0  -4  -6     4549.53     4861.26    345.35 o 
   1  -4  -6    13103.11    13645.01    497.90 o 
   2  -4  -6    40550.76    42318.86   1027.65 o 
   3  -4  -6     4271.11     4299.75    317.35 o 
   4  -4  -6     4761.00     4893.48    297.64 o 
   5  -4  -6    41751.05    43396.14    979.59 o 
   6  -4  -6     8015.11     8031.38    252.56 o 
   7  -4  -6     6049.04     5761.52    496.24 o 
   8  -4  -6    37439.04    37024.95   1429.10 o 
   9  -4  -6     6231.11     6089.29    352.89 o 
  10  -4  -6    17676.10    18467.62    979.27 o 
  11  -4  -6     8804.88     8565.06    450.25 o 
  12  -4  -6     8114.39     8145.36    539.80 o 
  13  -4  -6    13509.15    14191.87    629.74 o 
  14  -4  -6      374.40      499.70    221.18 o 
  15  -4  -6     9238.47     9150.49    537.40 o 
  16  -4  -6     4133.92     6056.57    719.22 o 
  -7  -3  -6     1495.59     1926.43    400.58 o 
  -6  -3  -6     8263.99     9233.16    655.69 o 
  -5  -3  -6     7516.04     7249.66    703.66 o 
  -4  -3  -6     3373.29     3647.24    414.17 o 
  -3  -3  -6     7255.29     5939.79    469.24 o 
  -2  -3  -6    39290.66    38219.75   1204.25 o 
  -1  -3  -6     4203.48     3455.64    278.07 o 
   0  -3  -6      316.77      211.15    123.67 o 
   1  -3  -6    24988.79    25882.04    725.70 o 
   2  -3  -6     6817.50     6805.87    431.43 o 
   5  -3  -6    22732.18    21072.00    833.82 o 
   6  -3  -6    20374.91    19383.11    848.34 o 
   7  -3  -6     6599.15     6798.09    524.25 o 
   8  -3  -6    18708.53    17771.73    608.64 o 
   9  -3  -6    16039.88    14306.58    739.96 o 
  10  -3  -6      328.31      388.52    208.97 o 
  11  -3  -6     7420.44     7605.36    425.18 o 
  12  -3  -6     5230.94     6514.47    421.85 o 
  13  -3  -6     1553.93     1728.35    277.84 o 
  14  -3  -6     1215.00     1225.22    261.79 o 
  15  -3  -6     1581.09     2427.69    352.41 o 
  -8  -2  -6      999.67      533.52    864.41 o 
  -7  -2  -6     6499.11     6597.66    617.75 o 
  -6  -2  -6    13208.47    14360.72    997.42 o 
  -5  -2  -6      303.05      387.67    247.24 o 
  -4  -2  -6     2958.91     3515.11    562.62 o 
  -3  -2  -6    32317.02    28311.74   1016.82 o 
  -2  -2  -6     4687.26     5092.12    469.09 o 
  -1  -2  -6     4135.46     3794.32    174.26 o 
   0  -2  -6    36139.20    36131.44    994.44 o 
   1  -2  -6    28358.18    28382.40   1080.12 o 
   4  -2  -6    20313.54    20796.13    779.89 o 
   6  -2  -6    22775.19    21962.85    967.08 o 
   7  -2  -6    13143.68    13211.77    489.05 o 
   8  -2  -6    11265.67    10565.41    476.80 o 
   9  -2  -6    13175.41    12146.93    488.55 o 
  10  -2  -6     2937.64     2915.71    310.87 o 
  11  -2  -6     2917.08     2760.36    276.99 o 
  12  -2  -6     8353.64     7879.43    452.42 o 
  13  -2  -6     2728.84     2154.88    481.47 o 
  14  -2  -6      248.67      561.68    219.26 o 
  15  -2  -6     3959.51     3749.64    410.85 o 
  -9  -1  -6     2252.49     1902.03    442.17 o 
  -8  -1  -6     1113.73      428.64    309.76 o 
  -7  -1  -6     9210.15     9350.42    655.22 o 
  -6  -1  -6     4978.26     3667.74    841.85 o 
  -5  -1  -6     3697.83     3755.14    418.78 o 
  -4  -1  -6    16953.50    16231.80    747.91 o 
  -2  -1  -6     7565.12     7878.97    399.36 o 
  -1  -1  -6    53372.71    55164.41   1236.18 o 
   0  -1  -6    14521.95    14881.12    705.74 o 
   4  -1  -6    10205.77    10752.49    513.36 o 
   5  -1  -6    61580.89    59168.88   1336.62 o 
   6  -1  -6    11140.00    11284.68    857.15 o 
   7  -1  -6     1524.04     1608.38    184.06 o 
   8  -1  -6    29210.59    29138.42    809.77 o 
   9  -1  -6    16984.65    16761.44    569.42 o 
  10  -1  -6     1667.35     1632.22    210.02 o 
  11  -1  -6     9919.85    10781.40    489.12 o 
  12  -1  -6     9145.19     7917.97    476.80 o 
  13  -1  -6     3766.80     3948.80    354.66 o 
  14  -1  -6     1185.63     1410.32    284.69 o 
  15  -1  -6     9107.02    10089.54    671.51 o 
  -9   0  -6     1022.19      754.51    345.65 o 
  -8   0  -6     2547.81     1344.83    345.36 o 
  -7   0  -6     4401.44     4184.36    482.66 o 
  -6   0  -6     2341.83     2742.78    411.72 o 
  -5   0  -6    12146.45    11467.45    630.16 o 
  -4   0  -6     2610.04     2034.93    285.06 o 
  -3   0  -6     5121.61     4877.21    313.94 o 
  -2   0  -6    29941.99    30952.44    978.49 o 
  -1   0  -6      561.14      554.31     96.76 o 
   0   0  -6     6332.43     5941.62    240.34 o 
   3   0  -6     9519.71     9250.58    448.54 o 
   4   0  -6    43675.31    44991.82   1030.97 o 
   5   0  -6    15376.60    15863.91    492.23 o 
   6   0  -6    13666.29    13137.74    443.08 o 
   7   0  -6     1681.34     1709.80    173.97 o 
   8   0  -6    27235.53    27111.03    755.63 o 
   9   0  -6     6860.80     6927.37    350.04 o 
  10   0  -6     3353.86     3369.16    272.37 o 
  11   0  -6    13510.58    13580.13    551.42 o 
  12   0  -6     1884.78     1938.54    264.32 o 
  13   0  -6     6790.38     7477.70    787.67 o 
  14   0  -6     6480.43     7308.93    515.95 o 
  -9   1  -6     2701.55     2616.76    489.76 o 
  -8   1  -6      673.06      844.65    290.30 o 
  -7   1  -6      899.17     1260.72    304.00 o 
  -6   1  -6    11227.02    10113.37    609.94 o 
  -5   1  -6      116.85      187.47    130.17 o 
  -4   1  -6     2598.57     2551.60    258.40 o 
  -3   1  -6    19532.38    18951.06    638.44 o 
  -2   1  -6     8197.61     8281.23    345.16 o 
  -1   1  -6      993.01     1098.72    123.81 o 
   0   1  -6     9104.66     8079.92    371.79 o 
   1   1  -6    27588.79    28324.33    933.38 o 
   2   1  -6     6855.50     6747.27    331.87 o 
   3   1  -6     6684.04     6664.23    306.72 o 
   4   1  -6    23296.31    24266.83    614.51 o 
   5   1  -6     6773.45     7483.57    287.22 o 
   6   1  -6     2061.24     2023.68    166.56 o 
   7   1  -6    27799.16    26917.22    718.35 o 
   8   1  -6     3557.30     3615.06    241.29 o 
   9   1  -6     9669.02     9599.26    413.37 o 
  10   1  -6     6393.25     6369.68    366.48 o 
  11   1  -6     1054.90     1139.70    209.75 o 
  12   1  -6     5544.69     7196.19    494.95 o 
  13   1  -6      141.45      198.57    168.48 o 
  14   1  -6      744.08      622.39    234.63 o 
 -10   2  -6     9036.30     8400.08    654.27 o 
  -9   2  -6      187.06      322.85    267.00 o 
  -8   2  -6     1390.07     1266.31    321.86 o 
  -7   2  -6    20336.28    19457.18    885.03 o 
  -6   2  -6     4835.56     4669.55    456.34 o 
  -5   2  -6      398.79      932.78    213.26 o 
  -4   2  -6    33348.07    33792.28   1359.62 o 
  -3   2  -6    25889.62    24634.43   1639.63 o 
  -2   2  -6     1633.34     1732.86     92.60 o 
  -1   2  -6    42805.61    43526.87    798.42 o 
   0   2  -6    52317.41    50497.34   1069.82 o 
   1   2  -6     2918.46     3035.40    175.53 o 
   2   2  -6    35325.66    34696.72    776.09 o 
   3   2  -6    26781.84    26906.14   1136.90 o 
   4   2  -6     7820.34     7784.17    269.92 o 
   5   2  -6    21387.54    21053.18    558.24 o 
   6   2  -6    27233.99    27432.34   2240.62 o 
   7   2  -6     5438.07     5306.06    291.94 o 
   8   2  -6     8934.82     8329.12    793.63 o 
   9   2  -6     4319.58     3945.76    362.46 o 
  10   2  -6      755.21      611.32    168.81 o 
  11   2  -6     3674.54     4037.01    323.60 o 
  12   2  -6     2107.25     2497.66    301.49 o 
  13   2  -6       53.59      -50.47    170.28 o 
 -10   3  -6     3401.90     3311.58    464.40 o 
  -9   3  -6      691.68     1213.49    320.90 o 
  -8   3  -6    13775.84    13364.94   1450.62 o 
  -7   3  -6     9864.60     9215.73    597.07 o 
  -6   3  -6     5196.55     4542.12    669.96 o 
  -5   3  -6    14497.86    13961.89    620.05 o 
  -4   3  -6    11815.92    11213.13    509.75 o 
  -3   3  -6    10576.52     9300.83    428.07 o 
  -2   3  -6    35660.38    36022.00    683.80 o 
  -1   3  -6    23103.77    22656.94    537.34 o 
   1   3  -6    54310.66    53435.02    893.15 o 
   2   3  -6    28921.89    28554.96    513.19 o 
   3   3  -6     6700.97     6731.26    182.02 o 
   4   3  -6    29824.12    30666.48   1087.90 o 
   5   3  -6    16684.81    15973.22    448.13 o 
   6   3  -6     1294.94     1329.26    308.27 o 
   7   3  -6     9633.32     9266.61    408.87 o 
   8   3  -6    27479.82    27958.18   1311.39 o 
   9   3  -6      228.10      572.38    452.95 o 
  10   3  -6      695.01      823.21    180.59 o 
  11   3  -6    13223.60    14176.06    601.26 o 
  12   3  -6      236.15      227.94    174.01 o 
  13   3  -6     1053.95     1211.99    264.00 o 
 -11   4  -6     1963.35     1807.80    502.99 o 
 -10   4  -6     4754.35     4300.83    477.49 o 
  -9   4  -6     4228.18     4070.06    461.63 o 
  -8   4  -6     3159.74     2924.95    397.28 o 
  -7   4  -6     9746.70     8858.26    687.07 o 
  -6   4  -6     4053.17     3821.41    376.90 o 
  -5   4  -6     3394.97     3333.59    327.74 o 
  -4   4  -6    21514.30    18938.57   2295.33 o 
  -3   4  -6    10264.28     8698.29    420.10 o 
  -2   4  -6    24896.82    26282.87    539.02 o 
  -1   4  -6    31647.72    33115.43    749.81 o 
   1   4  -6    41522.08    40510.43    902.67 o 
   2   4  -6     9167.35     9349.48    211.09 o 
   3   4  -6     4755.07     3856.84    135.69 o 
   4   4  -6    26842.43    26427.11    514.69 o 
   5   4  -6     1195.43     1382.29    103.84 o 
   6   4  -6     5328.74     5092.85    198.42 o 
   7   4  -6    25707.96    25767.82    565.87 o 
   8   4  -6      469.77      267.02     89.10 o 
   9   4  -6     9816.44    10581.56    344.65 o 
  10   4  -6     5375.32     6513.64    921.97 o 
  11   4  -6     2303.11     2700.33    303.09 o 
  12   4  -6     8403.10     8813.38    510.73 o 
 -11   5  -6     3488.90     4220.44    475.55 o 
 -10   5  -6     2476.80     2768.29    393.97 o 
  -9   5  -6      132.00      244.92    206.80 o 
  -8   5  -6     4168.18     3911.22    363.16 o 
  -7   5  -6     5979.11     5882.05    460.73 o 
  -6   5  -6     2817.97     2529.43    331.77 o 
  -5   5  -6     9982.48     9798.77    522.65 o 
  -4   5  -6     6223.37     5679.88    539.80 o 
  -3   5  -6    15465.81    15782.42    942.47 o 
  -2   5  -6     9183.66     9881.62    286.83 o 
  -1   5  -6     2276.64     2185.33    148.55 o 
   0   5  -6    28637.19    29329.26    962.41 o 
   1   5  -6     2321.52     2576.15    171.50 o 
   2   5  -6     6210.35     5950.74    163.38 o 
   3   5  -6    21195.86    21097.45    421.51 o 
   4   5  -6     1613.22     1519.08    120.45 o 
   5   5  -6    16486.69    16231.30    385.82 o 
   6   5  -6     4455.95     4463.34    385.30 o 
   7   5  -6     3527.68     3452.47    185.79 o 
   8   5  -6    11792.73    12311.20    368.00 o 
   9   5  -6      453.58      653.21    121.52 o 
  10   5  -6     2839.79     2319.76    273.76 o 
  11   5  -6     4872.31     5661.40    409.47 o 
  12   5  -6     1995.83     2522.19    338.81 o 
 -11   6  -6     6016.38     5594.32    514.40 o 
 -10   6  -6     2037.42     1369.74    313.70 o 
  -9   6  -6      436.27      260.04    161.97 o 
  -8   6  -6     3044.39     3193.90    358.65 o 
  -7   6  -6     4115.26     4429.96    439.78 o 
  -6   6  -6      435.41      314.10    203.68 o 
  -5   6  -6     1370.65     1268.10    286.24 o 
  -4   6  -6    28246.00    28022.06    898.43 o 
  -3   6  -6     2436.38     2507.12    159.04 o 
  -2   6  -6     1261.51     1587.34    244.10 o 
  -1   6  -6    23955.36    24838.05   1120.05 o 
   0   6  -6    11209.03    10536.67    606.69 o 
   1   6  -6     2448.58     2312.86    175.38 o 
   2   6  -6    11035.44    11474.50    271.90 o 
   3   6  -6    16412.43    16355.85    387.32 o 
   4   6  -6     3533.56     3275.70    154.76 o 
   5   6  -6     8488.63     8342.14    265.94 o 
   6   6  -6     3683.18     3482.91    183.00 o 
   7   6  -6     1262.85     1241.09    132.71 o 
   8   6  -6     3701.09     3839.55    217.05 o 
   9   6  -6     1718.55     1498.10    224.72 o 
  10   6  -6      316.13      417.78    184.13 o 
  11   6  -6     1654.73     2106.65    540.58 o 
 -11   7  -6     6359.44     5777.30    493.15 o 
 -10   7  -6     1511.04     1395.91    472.91 o 
  -9   7  -6     6473.23     6298.64    811.00 o 
  -8   7  -6    19672.94    17908.22    811.15 o 
  -7   7  -6     5471.37     6250.96    756.29 o 
  -6   7  -6     4929.66     4933.75    799.33 o 
  -5   7  -6    18795.62    19629.58    761.93 o 
  -4   7  -6     8621.78     8632.54    658.13 o 
  -3   7  -6     7232.85     7413.77    282.21 o 
  -2   7  -6    47927.57    48986.18   1396.43 o 
  -1   7  -6    12191.78    11671.74    642.47 o 
   0   7  -6     7144.78     6858.28    314.57 o 
   1   7  -6    37021.64    36856.53    681.98 o 
   2   7  -6     6809.95     6739.18    206.25 o 
   3   7  -6     5304.18     5109.15    197.01 o 
   4   7  -6    40010.31    38498.69    757.48 o 
   5   7  -6     5097.42     5065.58    218.08 o 
   6   7  -6      929.25      968.19    185.67 o 
   7   7  -6    17379.87    17843.41    506.21 o 
   8   7  -6     4241.62     4648.31    449.84 o 
   9   7  -6      350.05      453.50    178.96 o 
  10   7  -6     4983.13     5076.14    393.30 o 
 -11   8  -6     6620.48     7077.74    533.16 o 
 -10   8  -6     5561.34     6096.26    452.87 o 
  -9   8  -6     8596.41     8509.40   1192.39 o 
  -8   8  -6     8375.46     9863.71    616.32 o 
  -7   8  -6     7714.10     8727.38    824.48 o 
  -6   8  -6    18020.93    18283.69    830.96 o 
  -5   8  -6     6200.26     7273.94    456.88 o 
  -4   8  -6     7267.79     6951.13    282.01 o 
  -3   8  -6    31400.25    31956.76    720.03 o 
  -2   8  -6     4210.46     3477.83    259.79 o 
  -1   8  -6    17860.48    15766.98    541.05 o 
   0   8  -6    39773.17    38900.86    995.31 o 
   1   8  -6     6465.15     6746.77    210.43 o 
   2   8  -6    13189.26    13052.88    334.96 o 
   3   8  -6    13571.31    12727.18    349.82 o 
   4   8  -6     6832.97     6241.89    248.77 o 
   5   8  -6     7877.37     8116.14    296.11 o 
   6   8  -6     5508.64     5554.60    261.92 o 
   7   8  -6     7696.34     7711.17    406.43 o 
   8   8  -6     6120.89     5382.99    519.58 o 
   9   8  -6     1804.72     2639.93    679.29 o 
 -11   9  -6     2312.93     2876.48    291.06 o 
 -10   9  -6     2020.65     1981.26    316.14 o 
  -9   9  -6     3788.35     5103.47    460.92 o 
  -8   9  -6     5355.07     5354.09   1118.24 o 
  -7   9  -6     4247.74     4175.75    442.71 o 
  -6   9  -6     1216.66     1261.00    281.43 o 
  -5   9  -6     6880.80     8292.44    908.09 o 
  -4   9  -6     8683.70     9028.25    346.79 o 
  -3   9  -6      120.88      211.15    142.12 o 
  -2   9  -6    21584.39    21288.91    692.39 o 
  -1   9  -6     1766.63     1929.67    223.36 o 
   0   9  -6     2888.03     3321.13    270.92 o 
   1   9  -6    17681.91    17843.86    430.35 o 
   2   9  -6     1809.85     2153.56    143.61 o 
   3   9  -6     3850.83     3763.10    333.66 o 
   4   9  -6    13434.41    13511.99    401.23 o 
   5   9  -6     3066.20     3399.21    212.50 o 
   6   9  -6     4395.60     5018.41    264.66 o 
   7   9  -6     4495.74     3856.98    563.91 o 
   8   9  -6     5275.26     5349.56    383.52 o 
   9   9  -6     1626.12     1880.81    284.58 o 
 -11  10  -6     2916.10     2741.29    357.69 o 
 -10  10  -6      697.16      709.90    251.77 o 
  -9  10  -6      510.69      887.87    277.55 o 
  -8  10  -6     3460.59     3047.14    424.88 o 
  -7  10  -6       88.52        4.91    200.16 o 
  -6  10  -6      968.59     1217.61    279.87 o 
  -5  10  -6     3797.97     3625.68    276.35 o 
  -4  10  -6      983.14     1406.31    174.23 o 
  -3  10  -6     1452.58     1519.79    172.51 o 
  -2  10  -6     1950.22     1621.91    215.85 o 
  -1  10  -6     3211.67     3223.22    286.10 o 
   0  10  -6      148.62      276.56    151.34 o 
   1  10  -6      843.00      754.30    191.58 o 
   2  10  -6     3424.48     3348.96    273.73 o 
   3  10  -6      668.77      888.38    169.91 o 
   4  10  -6     2014.22     2480.38    193.35 o 
   5  10  -6     2206.36     1991.72    188.81 o 
   6  10  -6       20.78      -13.42    138.69 o 
   7  10  -6     2543.80     3140.06    312.44 o 
   8  10  -6      617.07      923.01    413.80 o 
 -11  11  -6     1965.84     2702.47    367.04 o 
 -10  11  -6      820.39      927.37    271.01 o 
  -9  11  -6    12293.53    12395.52    754.22 o 
  -8  11  -6     4765.64     5274.25    532.80 o 
  -7  11  -6     1010.53      819.40    267.44 o 
  -6  11  -6    10488.86     8832.45    539.07 o 
  -5  11  -6    10079.83    10683.47    411.46 o 
  -4  11  -6     3840.37     4460.76    274.98 o 
  -3  11  -6    13568.48    13028.09    609.21 o 
  -2  11  -6     9266.59     9685.39    581.80 o 
  -1  11  -6     2750.48     2801.57    282.75 o 
   0  11  -6     8226.87     7817.88    860.00 o 
   1  11  -6    12774.09    11328.44    546.62 o 
   2  11  -6      954.28      717.99    199.70 o 
   3  11  -6     4887.69     5027.23    392.20 o 
   4  11  -6    11549.04    12467.37   1041.49 o 
   5  11  -6       59.87      151.93    282.61 o 
   6  11  -6     1647.95     1110.20    408.61 o 
   7  11  -6     8461.45     9053.75    890.34 o 
 -11  12  -6     3269.73     4981.59    454.09 o 
 -10  12  -6    10164.69     9238.59    610.96 o 
  -9  12  -6     3931.71     5071.69    525.02 o 
  -8  12  -6     6757.21     8071.44    621.21 o 
  -7  12  -6    11268.96     9570.82    595.46 o 
  -6  12  -6     7714.22     8400.34    536.42 o 
  -5  12  -6     8042.65     9351.33    393.42 o 
  -4  12  -6     9864.38    10170.11    418.26 o 
  -3  12  -6     8586.48     8764.15    528.43 o 
  -2  12  -6     6250.99     6327.46    408.06 o 
  -1  12  -6    10080.07    10044.81    505.57 o 
   0  12  -6    14179.82    15135.72    812.56 o 
   1  12  -6     3411.92     2972.99    325.07 o 
   2  12  -6     3898.43     4275.54    373.88 o 
   3  12  -6    13625.71    14554.41    663.67 o 
   4  12  -6      431.90      240.09    305.94 o 
   5  12  -6     1712.92     1774.97    461.50 o 
   6  12  -6     7399.76     7999.55    827.07 o 
 -11  13  -6      540.13      651.84    254.49 o 
 -10  13  -6      289.70      895.23    291.15 o 
  -9  13  -6    11063.46    12452.57    700.67 o 
  -8  13  -6     2374.90     3107.65    420.98 o 
  -7  13  -6      824.07      716.23    251.21 o 
  -6  13  -6    11469.99    11303.83    610.14 o 
  -5  13  -6     2615.17     3672.86    301.89 o 
  -4  13  -6     1522.12     1805.74    208.99 o 
  -3  13  -6     5841.49     5898.11    329.31 o 
  -2  13  -6     3789.99     4318.57    281.88 o 
  -1  13  -6     4210.27     4497.25    372.73 o 
   0  13  -6     4236.63     3941.32    363.67 o 
   1  13  -6     9451.01    10559.20    842.63 o 
   2  13  -6     3130.08     3482.54    361.70 o 
   3  13  -6      687.53      666.94    228.25 o 
   4  13  -6    11920.59    13131.56   1001.30 o 
 -10  14  -6     4553.78     5037.15    486.26 o 
  -9  14  -6      403.51     1262.62    314.79 o 
  -8  14  -6     1433.97     1173.07    303.41 o 
  -7  14  -6     3983.14     3903.65    429.61 o 
  -6  14  -6      797.78     1999.74    432.72 o 
  -5  14  -6     3149.13     3792.31    280.88 o 
  -4  14  -6     2744.24     2620.99    244.98 o 
  -3  14  -6     3266.33     3160.01    335.37 o 
  -2  14  -6     1208.52     1251.68    403.94 o 
  -1  14  -6      190.88      108.09    177.94 o 
   0  14  -6     4454.37     4771.12    424.95 o 
   1  14  -6      328.23       78.97    174.12 o 
   2  14  -6       76.74        9.40    191.50 o 
   3  14  -6     3893.68     3885.44    598.40 o 
 -10  15  -6     2473.00     1715.50    331.02 o 
  -9  15  -6     3953.18     3642.05    600.99 o 
  -8  15  -6      910.18     1678.53    324.68 o 
  -7  15  -6     2516.88     1886.77    324.87 o 
  -6  15  -6     8264.44     6894.54    771.59 o 
  -5  15  -6      313.05      559.02    204.77 o 
  -4  15  -6     2008.32     1936.51    304.86 o 
  -3  15  -6     9277.52     9486.08    536.22 o 
  -2  15  -6     1115.12     1524.35    281.37 o 
  -1  15  -6      859.80      996.74    261.75 o 
   0  15  -6     7899.04     8130.85    528.95 o 
   1  15  -6     1449.58     1207.05    280.93 o 
   2  15  -6       50.85      216.75    290.38 o 
  -9  16  -6     4201.47     6056.57    772.11 o 
  -8  16  -6     3883.92     3902.55    644.03 o 
  -7  16  -6     9029.01     8283.71    867.52 o 
  -6  16  -6     2644.81     4485.39    704.18 o 
  -5  16  -6     3586.70     3856.24    389.85 o 
  -4  16  -6    13956.76    14518.53    695.71 o 
  -3  16  -6      633.78      679.89    236.21 o 
  -2  16  -6     2174.64     3047.34    363.44 o 
  -1  16  -6    12626.41    12636.86    669.09 o 
   0  16  -6     1029.28     1340.88    311.00 o 
  -7  17  -6     2485.88     2181.51    559.51 o 
  -6  17  -6     6876.72     7280.85    851.45 o 
  -5  17  -6     2527.30     2367.17    342.11 o 
  -4  17  -6      182.36      221.76    213.05 o 
  -3  17  -6     7532.96     8620.96    968.90 o 
   7 -16  -5     1105.36      622.77    313.72 o 
   8 -16  -5     1159.07     1210.80    389.94 o 
   9 -16  -5     9232.34    10275.43    805.30 o 
  10 -16  -5      244.58      415.87    326.16 o 
  11 -16  -5     1499.46     1232.57    420.54 o 
  12 -16  -5     5169.37     5101.94    633.14 o 
  13 -16  -5      478.95      637.29    366.09 o 
   4 -15  -5     9796.49     9792.15    806.85 o 
   7 -15  -5    29644.31    30486.65   1395.40 o 
   8 -15  -5      142.13      287.27    291.42 o 
   9 -15  -5     3097.64     2458.93    484.32 o 
  10 -15  -5    31537.43    30268.34   1437.40 o 
  11 -15  -5      861.61     1033.45    392.02 o 
  12 -15  -5      576.85     -110.45    287.79 o 
  13 -15  -5    26741.10    24865.13   1319.69 o 
  14 -15  -5     4811.22     5361.21    618.62 o 
   2 -14  -5    10592.10     9223.31    849.89 o 
   3 -14  -5    28996.01    28746.94   1462.29 o 
   4 -14  -5      780.21     1135.09    376.46 o 
   5 -14  -5     2953.97     2901.24    437.65 o 
   7 -14  -5     3220.68     2767.98    476.54 o 
   8 -14  -5       93.37     -106.82    267.57 o 
   9 -14  -5    19193.99    17268.49   1024.12 o 
  10 -14  -5     3202.53     2818.28    477.06 o 
  11 -14  -5     1382.41     1207.17    405.50 o 
  12 -14  -5     4872.71     4163.38    556.91 o 
  13 -14  -5     4015.16     4062.78    557.43 o 
  14 -14  -5      949.11      606.69    334.46 o 
  15 -14  -5     1118.50      435.06    306.46 o 
   1 -13  -5      116.51      156.08    336.02 o 
   2 -13  -5     3543.57     4815.18    612.92 o 
   3 -13  -5     4763.25     4286.79    552.77 o 
   4 -13  -5     2677.48     2543.97    441.80 o 
   5 -13  -5      852.05      887.74    319.94 o 
   6 -13  -5     8219.53     8089.26    593.73 o 
   7 -13  -5     6203.54     5915.53    578.17 o 
   8 -13  -5     4798.58     5346.69    558.47 o 
   9 -13  -5     3405.01     2943.76    462.54 o 
  10 -13  -5    13725.85    14083.61    906.41 o 
  11 -13  -5     9687.94    10237.06    781.96 o 
  12 -13  -5     6549.98     7593.53    666.33 o 
  13 -13  -5     9185.66     8860.85    739.96 o 
  14 -13  -5     8540.45     8412.83    720.26 o 
  15 -13  -5     7581.38     8496.83    716.63 o 
  -1 -12  -5     6353.00     5642.26    787.15 o 
   0 -12  -5     1602.62     1271.98    434.54 o 
   1 -12  -5     1532.14      996.64    408.09 o 
   2 -12  -5    10269.05     9995.42    826.04 o 
   3 -12  -5     3521.95     3030.36    477.06 o 
   4 -12  -5     4066.44     4254.12    493.65 o 
   5 -12  -5    15540.89    15127.43    858.19 o 
   6 -12  -5     5015.46     4267.60    424.69 o 
   7 -12  -5     2419.35     1703.41    355.20 o 
   8 -12  -5    18457.09    18201.87    980.04 o 
   9 -12  -5     5110.53     5535.44    559.51 o 
  10 -12  -5     2495.77     2651.31    463.58 o 
  11 -12  -5    11077.47    11211.40    807.37 o 
  12 -12  -5    11164.13    10650.34    794.93 o 
  13 -12  -5     2250.21     3661.94    507.65 o 
  14 -12  -5     5388.62     6773.72    644.55 o 
  15 -12  -5     6792.72     6367.18    642.47 o 
  16 -12  -5     1047.79     1548.89    423.65 o 
  -2 -11  -5     3859.41     3320.74    690.70 o 
  -1 -11  -5     5455.25     4571.47    708.85 o 
   0 -11  -5    10870.79    10509.81    908.49 o 
   1 -11  -5     3929.84     3273.04    531.51 o 
   2 -11  -5     2720.59     2479.15    459.95 o 
   3 -11  -5    24427.87    24126.73   1202.50 o 
   4 -11  -5     2041.57     2364.03    379.05 o 
   5 -11  -5      615.45      508.17    241.64 o 
   6 -11  -5    33138.28    32987.06   1270.95 o 
   7 -11  -5     3756.30     3666.36    267.64 o 
   8 -11  -5     1046.06     1327.47    329.79 o 
   9 -11  -5    28401.58    27075.68   1238.80 o 
  10 -11  -5    10444.21     9711.78    735.29 o 
  11 -11  -5     2511.70     2434.04    444.39 o 
  12 -11  -5    17097.55    17917.71   1025.16 o 
  13 -11  -5    20021.87    20745.83   1092.05 o 
  14 -11  -5     1481.28      903.30    327.72 o 
  15 -11  -5     4094.24     4087.67    356.02 o 
  16 -11  -5    14765.21    15015.94    961.38 o 
  -3 -10  -5     3529.92     2907.98    687.59 o 
  -2 -10  -5     3251.30     3254.89    635.73 o 
  -1 -10  -5    48770.57    47878.04   2171.14 o 
   0 -10  -5     3702.87     3591.42    581.80 o 
   1 -10  -5     1781.56     1946.61    450.09 o 
   2 -10  -5    60253.87    58455.78   2246.84 o 
   3 -10  -5    12065.08    12625.98    793.89 o 
   4 -10  -5     1612.02     1628.74    317.87 o 
   5 -10  -5    36787.55    36518.85   1389.17 o 
   6 -10  -5    36000.53    36762.05   1353.40 o 
   7 -10  -5     1901.47     1817.99    183.00 o 
   8 -10  -5     9756.99    10556.48    696.92 o 
   9 -10  -5    38863.80    41255.21   1575.85 o 
  10 -10  -5       97.23      407.06    265.49 o 
  11 -10  -5      613.62      706.77    313.72 o 
  12 -10  -5    14031.87    16717.28    944.27 o 
  13 -10  -5       24.29      177.34    249.42 o 
  14 -10  -5     1027.37     1066.17    488.47 o 
  15 -10  -5     8050.94     8560.47    483.97 o 
  16 -10  -5      206.10      -79.86    282.61 o 
  -4  -9  -5     2009.56     1951.27    616.55 o 
  -3  -9  -5     1818.22     1886.46    576.62 o 
  -2  -9  -5     7532.30     5892.19    775.74 o 
  -1  -9  -5     9243.63     8788.77    836.41 o 
   0  -9  -5     2005.53     2419.00    480.69 o 
   1  -9  -5      835.75      948.93    347.94 o 
   2  -9  -5     5187.64     5237.79    556.40 o 
   3  -9  -5     4773.37     5131.49    486.91 o 
   4  -9  -5      211.34     1144.94    265.49 o 
   5  -9  -5     3187.78     3871.95    360.39 o 
   6  -9  -5     1618.82     1845.49    239.57 o 
   7  -9  -5     8318.51     8005.53    408.61 o 
   8  -9  -5      745.15      545.51    243.20 o 
   9  -9  -5     6900.67     8168.08    621.73 o 
  10  -9  -5    10687.18    11849.73    770.55 o 
  11  -9  -5      845.63      779.89    310.09 o 
  12  -9  -5     3561.17     3171.92    459.43 o 
  13  -9  -5     8244.14     8437.87    464.16 o 
  14  -9  -5     9211.92    10029.47    508.27 o 
  15  -9  -5     4783.79     4970.02    379.40 o 
  16  -9  -5     6907.08     6373.40    642.99 o 
  -5  -8  -5     3033.06     3051.10    755.00 o 
  -4  -8  -5     2435.25     2865.46    660.62 o 
  -3  -8  -5      971.76     1100.35    432.98 o 
  -2  -8  -5     6023.48     5177.64    675.14 o 
  -1  -8  -5     6298.64     4759.18    620.70 o 
   0  -8  -5     1093.82     1508.44    376.46 o 
   1  -8  -5     6944.87     6681.93    605.66 o 
   2  -8  -5    13418.17    14057.16    809.96 o 
   3  -8  -5     2188.23     2381.15    336.53 o 
   4  -8  -5    23346.30    24082.65    999.75 o 
   5  -8  -5    19398.90    19642.38    814.63 o 
   6  -8  -5      742.33     1049.08    144.59 o 
   7  -8  -5    23002.14    24294.53    940.89 o 
   9  -8  -5     4129.67     4324.12    480.17 o 
  10  -8  -5    12836.87    13886.56    821.37 o 
  11  -8  -5    19235.02    18752.56    977.45 o 
  12  -8  -5     4216.11     4256.71    489.50 o 
  13  -8  -5     9045.36    10144.01    526.32 o 
  14  -8  -5    13217.06    14662.01    619.76 o 
  15  -8  -5     4547.01     5292.80    397.46 o 
  16  -8  -5     5417.25     6072.13    643.51 o 
  -5  -7  -5     1501.79      473.95    432.46 o 
  -4  -7  -5     2822.26     2565.75    577.66 o 
  -3  -7  -5    13349.42    12761.32    989.90 o 
  -2  -7  -5     1019.23     1136.64    396.17 o 
  -1  -7  -5    11267.36    11471.71    841.08 o 
   0  -7  -5     7211.20     7082.38    338.36 o 
   1  -7  -5     6055.38     6114.26    491.06 o 
   2  -7  -5    21976.29    21556.04   1030.34 o 
   3  -7  -5     4357.16     4145.74    371.79 o 
   4  -7  -5    19163.07    19132.65    815.15 o 
   5  -7  -5    24027.21    25161.22    921.97 o 
   6  -7  -5    18668.52    18589.80    720.77 o 
   7  -7  -5    17925.34    18084.16    858.71 o 
   8  -7  -5     3343.96     3390.75    407.57 o 
   9  -7  -5    13577.73    13763.15    798.55 o 
  10  -7  -5     9462.48     9966.90    673.07 o 
  11  -7  -5       57.37     -342.24    171.12 o 
  12  -7  -5    22220.99    23646.98   1037.86 o 
  13  -7  -5     2313.99     2527.81    289.85 o 
  14  -7  -5     2669.82     2894.20    310.31 o 
  15  -7  -5     9514.84     8795.02    483.78 o 
  16  -7  -5     2113.78     1797.27    438.17 o 
  -6  -6  -5     1656.18     1123.68    543.95 o 
  -5  -6  -5    30837.43    30084.26   1727.78 o 
  -4  -6  -5     6902.02     6396.33    570.66 o 
  -3  -6  -5     4004.98     3244.81    331.37 o 
  -2  -6  -5    39395.81    39001.03   1128.19 o 
  -1  -6  -5    41646.53    40890.44   1124.94 o 
   0  -6  -5     6796.30     5707.45    318.08 o 
   1  -6  -5    38608.03    37989.21    975.87 o 
   2  -6  -5    70949.98    71723.03   1618.70 o 
   3  -6  -5     4050.44     3731.97    195.35 o 
   4  -6  -5    11910.73    12503.09    562.62 o 
   5  -6  -5   125867.63   125072.37   3637.57 o 
   6  -6  -5     1064.73     1552.83    163.86 o 
   7  -6  -5      244.47      291.42    185.64 o 
   8  -6  -5    69246.80    66558.00   2272.25 o 
   9  -6  -5     2138.37     2945.32    399.28 o 
  10  -6  -5      367.77      784.04    256.68 o 
  11  -6  -5    20102.18    19487.99    693.35 o 
  12  -6  -5     6940.71     6527.07    403.50 o 
  13  -6  -5     2831.63     2771.57    489.76 o 
  14  -6  -5     4364.69     4095.37    353.56 o 
  15  -6  -5     5048.26     5178.60    437.91 o 
  16  -6  -5     2666.10     2989.91    513.36 o 
  -7  -5  -5     4513.81     3455.05    758.63 o 
  -6  -5  -5    18466.84    19231.35    877.07 o 
  -5  -5  -5    25219.04    25765.99    979.65 o 
  -4  -5  -5     1590.39     1568.83    291.67 o 
  -3  -5  -5     4811.04     4669.86    383.99 o 
  -2  -5  -5    44602.47    43403.52   1218.81 o 
  -1  -5  -5      520.73      318.26    152.13 o 
   0  -5  -5      188.16      213.99    118.21 o 
   1  -5  -5    49873.15    48746.05   1234.35 o 
   2  -5  -5      657.07      562.10    161.27 o 
   3  -5  -5     1469.93     1418.73    193.42 o 
   4  -5  -5    15599.38    15454.11    598.92 o 
   5  -5  -5     1710.54     1976.68    164.38 o 
   6  -5  -5    27684.48    28973.02   1132.50 o 
   7  -5  -5     3181.69     3516.75    394.09 o 
   8  -5  -5      580.91      390.98    209.49 o 
   9  -5  -5    20197.49    19688.01    952.04 o 
  10  -5  -5     3056.62     3072.57    281.20 o 
  11  -5  -5     1371.01     1299.47    225.19 o 
  12  -5  -5    12504.06    12748.31    726.22 o 
  13  -5  -5     7758.04     6965.61    596.58 o 
  14  -5  -5      548.44      657.41    214.37 o 
  15  -5  -5     7373.31     6867.05    697.44 o 
  16  -5  -5     7379.16     6748.31    721.81 o 
  -7  -4  -5      459.52     -179.58    220.00 o 
  -6  -4  -5     2282.60     2270.99    378.59 o 
  -5  -4  -5     1075.11      642.08    248.18 o 
  -4  -4  -5     4469.83     4037.06    392.10 o 
  -3  -4  -5     2205.46     1850.58    347.42 o 
  -2  -4  -5     3767.04     3031.69    307.72 o 
  -1  -4  -5    17455.41    18241.49    415.41 o 
   0  -4  -5     9186.55     8915.76    826.82 o 
   1  -4  -5    15721.18    15241.90    657.25 o 
   2  -4  -5    22660.62    23365.27    617.26 o 
   3  -4  -5    11131.28    11001.39    487.95 o 
   4  -4  -5    32298.13    34421.87   1085.83 o 
   5  -4  -5    39810.17    42027.19   1266.54 o 
   6  -4  -5    33084.76    33377.00   1233.61 o 
   8  -4  -5    21471.26    22057.75    981.60 o 
   9  -4  -5    22519.14    21425.10    678.38 o 
  10  -4  -5    23943.97    22685.83    744.04 o 
  11  -4  -5    14051.44    14859.89   1160.24 o 
  12  -4  -5    11770.80    11261.32    539.42 o 
  13  -4  -5    13264.80    14628.72    923.00 o 
  14  -4  -5    11179.61    11592.45    644.55 o 
  15  -4  -5     4831.04     5107.64    656.47 o 
  16  -4  -5     4309.82     6668.97    744.63 o 
  -8  -3  -5      416.70      341.41    293.98 o 
  -7  -3  -5     2155.63     2414.26    406.43 o 
  -6  -3  -5     2427.92     2596.07    390.93 o 
  -5  -3  -5      615.57      519.45    243.35 o 
  -4  -3  -5     3926.44     4156.12    660.10 o 
  -3  -3  -5    11855.61    11732.31    587.82 o 
  -2  -3  -5     4076.08     5017.75    376.21 o 
  -1  -3  -5     2867.37     2805.52    130.85 o 
   0  -3  -5    43882.95    42736.06   1121.38 o 
   1  -3  -5      941.10     1180.20    199.64 o 
   2  -3  -5     1488.06     1686.82    194.45 o 
   4  -3  -5     4218.96     2957.25    256.16 o 
   5  -3  -5    48626.30    48940.01   1516.74 o 
   6  -3  -5    26893.27    27342.73   1083.75 o 
   7  -3  -5    12585.15    12491.16    700.03 o 
   8  -3  -5    24575.10    23146.95    704.09 o 
   9  -3  -5     6550.86     6707.34    465.13 o 
  10  -3  -5     4535.16     4118.01    312.18 o 
  11  -3  -5    12710.31    13108.02    549.40 o 
  12  -3  -5     2924.81     3437.30    324.93 o 
  13  -3  -5     7632.65     7580.07    645.59 o 
  14  -3  -5     1619.32     1435.63    287.66 o 
  15  -3  -5     4888.80     5508.47    680.33 o 
  -9  -2  -5    20918.91    19496.94   1038.96 o 
  -8  -2  -5     3782.56     3895.97    513.41 o 
  -7  -2  -5     8968.18     8441.49    651.77 o 
  -6  -2  -5    23408.72    22611.05    981.38 o 
  -5  -2  -5    18715.94    18025.92   1198.09 o 
  -4  -2  -5    13515.96    14517.44    692.76 o 
  -3  -2  -5    10739.96    10334.08    832.52 o 
  -2  -2  -5    81910.63    78001.45   2592.75 o 
  -1  -2  -5    16818.36    16138.41    392.11 o 
   0  -2  -5       30.74      248.36     94.59 o 
   4  -2  -5    90347.25    89809.43   2553.30 o 
   5  -2  -5    42002.13    40180.28   1366.36 o 
   6  -2  -5    34902.05    36089.36    918.86 o 
   7  -2  -5    41831.96    41786.84   2505.60 o 
   8  -2  -5    39307.95    40143.98   1407.84 o 
   9  -2  -5     4437.98     4796.47    299.22 o 
  10  -2  -5     4195.85     4606.52    315.53 o 
  11  -2  -5    18898.71    18348.97    669.44 o 
  12  -2  -5     2862.80     2926.58    425.20 o 
  13  -2  -5      972.50     1053.41    244.74 o 
  14  -2  -5    10434.68     9956.64    559.22 o 
  15  -2  -5      484.81      376.46    340.68 o 
  -9  -1  -5    25277.15    26250.12   1343.02 o 
  -8  -1  -5     6140.28     4617.56    696.92 o 
  -7  -1  -5     3170.12     3366.56    447.77 o 
  -6  -1  -5    47422.65    46419.93   1480.54 o 
  -5  -1  -5     1820.80     1804.46    312.38 o 
  -4  -1  -5     1872.87     1955.77    291.73 o 
  -3  -1  -5    73995.35    73230.70   1394.77 o 
  -2  -1  -5    10541.86    10343.55    339.94 o 
  -1  -1  -5    22606.12    23726.76    597.83 o 
   0  -1  -5    29491.31    29327.19   1074.94 o 
   3  -1  -5     1469.52     1651.56    170.60 o 
   4  -1  -5    23069.67    25184.04    903.82 o 
   5  -1  -5    27302.30    27334.32    717.00 o 
   6  -1  -5     4752.86     5220.90    298.68 o 
   7  -1  -5    12930.25    12711.01    449.62 o 
   8  -1  -5    15237.15    15394.64    792.59 o 
   9  -1  -5     8546.83     8608.53    457.87 o 
  10  -1  -5      464.93      510.31    152.45 o 
  11  -1  -5     4956.30     4591.36    437.65 o 
  12  -1  -5    10494.73    11071.09    724.14 o 
  13  -1  -5     1294.50     1405.99    259.15 o 
  14  -1  -5     1887.00     2551.96    654.14 o 
  15  -1  -5     8725.00     8765.96    790.78 o 
 -10   0  -5     7910.79     7493.12    684.56 o 
  -9   0  -5     2198.19     1828.52    392.24 o 
  -8   0  -5     3460.31     2937.67    432.56 o 
  -7   0  -5     2731.23     2377.31    400.57 o 
  -6   0  -5     4105.95     4196.30    721.29 o 
  -5   0  -5     4411.52     4753.52    419.45 o 
  -4   0  -5     1719.81     1371.05    206.93 o 
  -3   0  -5     3436.93     3332.21    207.38 o 
  -2   0  -5     6111.45     6112.51    727.77 o 
  -1   0  -5    14844.22    14982.99    427.81 o 
   0   0  -5     4112.64     3889.58    205.86 o 
   3   0  -5    14230.65    14561.66    402.78 o 
   4   0  -5     8825.22     8557.71    310.08 o 
   5   0  -5    18009.34    16957.29    486.65 o 
   6   0  -5    25018.67    25558.54    665.75 o 
   7   0  -5    22721.92    22521.64    777.04 o 
   8   0  -5    25333.86    23430.26    679.86 o 
   9   0  -5    12359.36    11651.74    463.28 o 
  10   0  -5    15004.58    15135.32    556.91 o 
  11   0  -5    14718.70    14707.92    581.42 o 
  12   0  -5    10579.21    11040.07    529.43 o 
  13   0  -5     7705.13     7608.05    467.20 o 
  14   0  -5     8917.37     9545.30    564.58 o 
 -10   1  -5      478.42      429.19    316.98 o 
  -9   1  -5       79.99      -74.62    231.29 o 
  -8   1  -5     5171.99     4967.30    499.18 o 
  -7   1  -5     3342.80     2828.70    392.06 o 
  -6   1  -5      213.49      259.83    203.67 o 
  -5   1  -5     3419.02     3782.77    295.90 o 
  -4   1  -5    27271.75    27912.43    863.18 o 
  -3   1  -5      568.69      684.75    142.28 o 
  -2   1  -5      642.70      804.69    120.60 o 
  -1   1  -5    23791.80    24526.48    618.89 o 
   0   1  -5     3642.29     3116.44    198.60 o 
   1   1  -5     5634.27     5931.60    282.09 o 
   2   1  -5    16878.54    16304.24    407.79 o 
   3   1  -5    29877.39    30125.47    776.78 o 
   4   1  -5     1271.94     1464.01    119.53 o 
   5   1  -5     9276.71     9208.25    525.54 o 
   6   1  -5    39648.88    39702.78    924.09 o 
   7   1  -5     3174.39     3368.33    527.36 o 
   8   1  -5     5400.68     5379.66    280.45 o 
   9   1  -5    22391.93    22678.44    693.17 o 
  10   1  -5     1823.61     2045.29    256.68 o 
  11   1  -5     5750.18     6091.11    374.69 o 
  12   1  -5     7905.95     7414.13    447.38 o 
  13   1  -5     1286.12     1294.68    263.48 o 
  14   1  -5     2763.41     3870.94    949.97 o 
 -11   2  -5    10553.21    10795.48   1290.39 o 
 -10   2  -5     2062.37     2469.02    769.00 o 
  -9   2  -5     7460.07     6400.14    781.70 o 
  -8   2  -5    15931.66    14695.03    777.69 o 
  -7   2  -5      689.86      825.90    354.16 o 
  -6   2  -5    30684.40    29884.07    770.88 o 
  -5   2  -5     6578.51     6752.59    425.68 o 
  -4   2  -5    12276.82    11623.81    505.24 o 
  -3   2  -5    56965.41    55567.83   3128.88 o 
  -2   2  -5     3575.50     3084.53    109.59 o 
  -1   2  -5    31777.39    31968.13    601.40 o 
   0   2  -5    41535.17    42694.97    897.04 o 
   1   2  -5     7392.93     7782.11    236.45 o 
   2   2  -5    23688.52    24321.28    550.59 o 
   3   2  -5     2687.11     2287.40    124.51 o 
   4   2  -5    24411.00    24242.23    575.78 o 
   5   2  -5    28716.06    28674.27    755.77 o 
   6   2  -5     1092.54      960.42    125.51 o 
   7   2  -5    37989.72    38641.47    943.51 o 
   8   2  -5     6274.51     6545.14    319.44 o 
   9   2  -5     3673.58     3854.12    272.65 o 
  10   2  -5     9702.67    10045.03    459.19 o 
  11   2  -5      391.66      497.08    177.91 o 
  12   2  -5     3725.77     3589.09    466.43 o 
  13   2  -5     6173.34     6185.01    455.90 o 
 -11   3  -5     2118.39     1841.62    553.80 o 
 -10   3  -5    39738.14    39587.61   1378.69 o 
  -9   3  -5     5586.97     5036.79    497.63 o 
  -8   3  -5     8016.19     6840.77    721.55 o 
  -7   3  -5    52911.84    52792.25   1863.03 o 
  -6   3  -5    18282.87    18555.06    725.58 o 
  -5   3  -5     8224.66     8281.02    459.03 o 
  -4   3  -5    54741.90    54406.49   3220.15 o 
  -3   3  -5    70916.23    71900.40   1679.56 o 
  -2   3  -5    19405.79    20418.24    684.78 o 
   0   3  -5   102550.23   104865.34   1598.49 o 
   1   3  -5     1100.97      811.19     82.97 o 
   2   3  -5     1276.24     1148.94     75.25 o 
   3   3  -5    32654.32    32158.39    581.46 o 
   4   3  -5     1855.84     1953.04    131.49 o 
   5   3  -5    34293.96    34020.02    797.46 o 
   6   3  -5    24409.10    23860.51    655.96 o 
   7   3  -5     1385.24     1137.14    151.14 o 
   8   3  -5    23069.60    22930.38    682.99 o 
   9   3  -5     1523.46     1819.14    217.29 o 
  10   3  -5      486.86      397.21    157.56 o 
  11   3  -5    10824.16    11702.84    827.59 o 
  12   3  -5      544.33      247.09    184.26 o 
  13   3  -5      928.00      973.35    268.21 o 
 -11   4  -5     4599.12     5414.59    877.37 o 
 -10   4  -5    15213.86    14971.78    770.15 o 
  -9   4  -5     5065.72     4536.07    451.64 o 
  -8   4  -5      421.31      247.79    141.50 o 
  -7   4  -5    24107.95    23266.59    994.82 o 
  -6   4  -5      925.97     1155.56    628.47 o 
  -5   4  -5     3599.06     3651.25    336.08 o 
  -4   4  -5    30370.04    30196.51    907.82 o 
  -3   4  -5     2758.17     2617.86    238.76 o 
  -2   4  -5    36703.95    36579.29    758.68 o 
   1   4  -5    29110.96    28391.00    675.76 o 
   2   4  -5     9520.36     9558.84    324.87 o 
   3   4  -5    23591.93    24254.05    463.80 o 
   4   4  -5    30787.88    29390.96    565.11 o 
   5   4  -5     8029.70     7559.23    265.07 o 
   6   4  -5    15616.75    16005.84    449.99 o 
   7   4  -5    30544.00    29270.31    660.20 o 
   8   4  -5     8534.54     8356.88    292.00 o 
   9   4  -5     7854.74     7765.14    292.96 o 
  10   4  -5    16993.21    17443.77    659.75 o 
  11   4  -5     8729.01     8293.90    867.00 o 
  12   4  -5     3374.27     3192.24    352.24 o 
 -11   5  -5      904.12      786.32    279.33 o 
 -10   5  -5      326.72      619.26    241.47 o 
  -9   5  -5     4607.89     4142.02    298.88 o 
  -8   5  -5     4891.81     4565.66    372.71 o 
  -7   5  -5     3324.07     3236.85    353.16 o 
  -6   5  -5     3527.93     3441.48    361.26 o 
  -5   5  -5    17312.33    16188.76    660.36 o 
  -4   5  -5    19801.24    20060.77    770.55 o 
  -3   5  -5     5530.55     5864.85    208.51 o 
  -2   5  -5    29727.12    29136.57    612.92 o 
  -1   5  -5    35761.48    36412.76    839.03 o 
   0   5  -5    17283.25    17903.67    491.44 o 
   1   5  -5    18289.92    18896.66    369.69 o 
   2   5  -5    32250.82    32372.64    597.36 o 
   3   5  -5    14510.27    13827.22    317.32 o 
   4   5  -5    12372.40    12245.86    308.52 o 
   5   5  -5    30941.10    31178.10    623.14 o 
   6   5  -5    12052.98    11483.78    327.77 o 
   7   5  -5     5902.18     6402.73    247.71 o 
   8   5  -5     9203.53     8528.91    300.81 o 
   9   5  -5    10320.41    10916.38    496.00 o 
  10   5  -5     2641.23     2883.00    734.51 o 
  11   5  -5     2547.59     2449.63    309.57 o 
 -12   6  -5     7160.71     7548.40    571.58 o 
 -11   6  -5      466.15      487.34    237.61 o 
 -10   6  -5     8758.18     7325.44    524.92 o 
  -9   6  -5     6060.81     6315.33    415.80 o 
  -8   6  -5     8074.40     8717.24    505.82 o 
  -7   6  -5     5953.87     6287.62    481.81 o 
  -6   6  -5     1216.19      752.06    225.62 o 
  -5   6  -5    21183.50    20984.67    927.93 o 
  -4   6  -5    16595.38    17078.32    423.61 o 
  -3   6  -5    10004.90    10502.36    323.81 o 
  -2   6  -5    48229.33    49381.46   1164.90 o 
  -1   6  -5     1342.17     1609.73    568.84 o 
   0   6  -5    19180.26    19613.01    554.17 o 
   1   6  -5     8676.56     8434.52    350.31 o 
   2   6  -5    10542.75    10914.89    311.08 o 
   3   6  -5    35081.51    34495.13    661.58 o 
   4   6  -5     1208.82     1161.84    105.38 o 
   5   6  -5    19871.11    20274.57    468.89 o 
   6   6  -5    11125.79    10915.13    327.89 o 
   7   6  -5      954.25     1258.32    136.01 o 
   8   6  -5     9586.38     9288.03    443.47 o 
   9   6  -5     1634.01     1611.05    346.65 o 
  10   6  -5     3540.25     3614.01    620.95 o 
  11   6  -5     7382.88     7796.40    507.35 o 
 -12   7  -5    10760.46    11845.78    678.89 o 
 -11   7  -5    12397.21    11772.34    653.98 o 
 -10   7  -5    16862.22    17041.18    585.07 o 
  -9   7  -5    11925.25    11334.99    631.32 o 
  -8   7  -5     9438.33     9829.69    565.99 o 
  -7   7  -5    52799.36    48740.93   1491.98 o 
  -6   7  -5     6565.48     5981.49    523.21 o 
  -5   7  -5      143.60      259.89     71.08 o 
  -4   7  -5    65291.54    65709.65   2076.17 o 
  -3   7  -5      510.70      596.60    118.86 o 
  -2   7  -5     4727.08     4959.44    271.63 o 
  -1   7  -5    76879.93    78344.51   1723.61 o 
   0   7  -5     3936.07     4259.37    315.53 o 
   1   7  -5    32671.97    32481.78    623.41 o 
   2   7  -5    15376.36    15443.03    368.52 o 
   3   7  -5    14636.64    14501.84    365.92 o 
   4   7  -5    24491.31    23803.62    532.15 o 
   5   7  -5     3089.83     3062.81    176.16 o 
   6   7  -5     6923.00     6979.22    275.06 o 
   7   7  -5    13711.08    13456.07    530.27 o 
   8   7  -5     5387.55     5072.21    350.80 o 
   9   7  -5     1768.11     1712.30    259.28 o 
  10   7  -5     4283.28     4347.71    380.41 o 
 -12   8  -5      178.64      125.46    203.32 o 
 -11   8  -5    21706.49    21328.71    675.37 o 
 -10   8  -5      923.49     1325.16    260.91 o 
  -9   8  -5     9398.92     9149.63    543.39 o 
  -8   8  -5    20006.30    17486.61    798.60 o 
  -7   8  -5     4346.36     4712.98    444.94 o 
  -6   8  -5    13664.03    13976.72    663.66 o 
  -5   8  -5     4695.23     4827.11    238.33 o 
  -4   8  -5     3617.28     3995.69    220.75 o 
  -3   8  -5    18938.74    18012.05    521.04 o 
  -2   8  -5    12768.87    12813.70    608.25 o 
  -1   8  -5    10455.69    10828.35    444.33 o 
   0   8  -5    21896.10    21835.66    631.68 o 
   1   8  -5    12250.77    12266.23    323.82 o 
   2   8  -5     3284.72     3015.13    159.68 o 
   3   8  -5    20815.85    20044.90    487.34 o 
   4   8  -5    14827.24    14104.26    397.18 o 
   5   8  -5     1915.08     1943.55    163.50 o 
   6   8  -5    13566.52    12901.65    489.08 o 
   7   8  -5    14155.51    14795.77    587.78 o 
   8   8  -5     1276.48     1197.57    225.28 o 
   9   8  -5     8166.28     7156.51    465.83 o 
 -12   9  -5     1940.13     2024.53    332.75 o 
 -11   9  -5      410.34      172.01    188.28 o 
 -10   9  -5     7911.11     7304.35    493.63 o 
  -9   9  -5     7254.18     7101.24    505.79 o 
  -8   9  -5      151.38      206.41    211.87 o 
  -7   9  -5     5119.14     4762.55    460.90 o 
  -6   9  -5     8430.77     9172.21    530.34 o 
  -5   9  -5     5642.86     5942.35    307.91 o 
  -4   9  -5     3385.30     3071.35    212.45 o 
  -3   9  -5    13166.58    13631.84    634.11 o 
  -2   9  -5     8785.78     9333.87    419.64 o 
  -1   9  -5    11679.32    11519.96    485.15 o 
   0   9  -5     8990.43     9115.24    283.56 o 
   1   9  -5     8937.75     9196.99    292.63 o 
   2   9  -5    16224.21    17053.36    443.68 o 
   3   9  -5     3831.19     4195.77    218.15 o 
   4   9  -5     7300.11     7890.58    471.18 o 
   5   9  -5    12777.98    12430.73    593.32 o 
   6   9  -5     6935.04     7277.40    405.94 o 
   7   9  -5     2569.65     3343.38    313.66 o 
   8   9  -5     8480.43     7946.84    477.12 o 
 -12  10  -5     5550.12     5298.16    354.89 o 
 -11  10  -5     1451.87     1183.19    769.26 o 
 -10  10  -5      819.69      913.69    242.51 o 
  -9  10  -5    15142.94    14881.84    729.50 o 
  -8  10  -5      677.29      383.90    228.21 o 
  -7  10  -5     2810.03     2845.63    388.62 o 
  -6  10  -5    16389.57    16152.86    652.85 o 
  -5  10  -5     5156.15     4874.16    331.92 o 
  -4  10  -5     5987.82     6404.30    306.21 o 
  -3  10  -5    13159.74    13417.09    591.96 o 
  -2  10  -5     5514.77     5436.71    388.39 o 
  -1  10  -5     6180.77     6540.70    383.18 o 
   0  10  -5      308.41      405.27     94.61 o 
   1  10  -5    15600.20    15732.26    721.28 o 
   2  10  -5      418.52      603.85    149.17 o 
   3  10  -5      901.44     1422.87    410.79 o 
   4  10  -5    10201.38    10366.89    432.95 o 
   5  10  -5      271.48      580.60    166.31 o 
   6  10  -5     2194.85     2071.66    261.01 o 
   7  10  -5     3811.02     3555.55    337.24 o 
 -12  11  -5      551.49      744.95    246.94 o 
 -11  11  -5    18482.12    18243.35    790.88 o 
 -10  11  -5     5134.97     5070.58    455.89 o 
  -9  11  -5     3370.01     3691.50    418.57 o 
  -8  11  -5    32212.61    33563.74   1206.30 o 
  -7  11  -5       90.59      430.52    241.17 o 
  -6  11  -5     9072.05     9193.37    387.47 o 
  -5  11  -5    26827.37    26828.71    710.20 o 
  -4  11  -5     7715.07     8540.15    359.54 o 
  -3  11  -5    13174.18    13771.58    523.03 o 
  -2  11  -5    11069.00    10784.19    681.62 o 
  -1  11  -5    16098.59    15407.31    623.82 o 
   0  11  -5    10197.46    10411.89    344.94 o 
   1  11  -5     2186.29     2775.78    215.23 o 
   2  11  -5    14110.26    14361.01    522.01 o 
   3  11  -5     4751.99     5004.51    291.73 o 
   4  11  -5     5845.44     5661.91    352.13 o 
   5  11  -5     8234.85     8862.19    542.40 o 
   6  11  -5     1963.48     2049.13    275.99 o 
 -12  12  -5    13272.85    12720.70    666.37 o 
 -11  12  -5     7130.41     5686.47    478.76 o 
 -10  12  -5     5976.31     4768.54    456.73 o 
  -9  12  -5     9743.82     9675.52    626.63 o 
  -8  12  -5    13791.04    14221.73   2020.24 o 
  -7  12  -5     5815.16     5029.51    486.65 o 
  -6  12  -5     4456.87     4717.12    296.17 o 
  -5  12  -5    15166.49    15593.24    514.40 o 
  -4  12  -5     6291.66     6037.06    312.97 o 
  -3  12  -5     9346.23    10579.29    394.71 o 
  -2  12  -5    12543.22    12828.55    571.89 o 
  -1  12  -5     4433.23     4124.97    348.51 o 
   0  12  -5    11551.89    12486.98   1012.97 o 
   1  12  -5     4458.88     4914.59    945.30 o 
   2  12  -5     1315.25     1144.17    249.44 o 
   3  12  -5    13746.58    14694.13    656.84 o 
   4  12  -5     1842.08     2217.80    485.87 o 
   5  12  -5     1354.54     1022.57    401.35 o 
 -12  13  -5     2830.45     2671.60    371.70 o 
 -11  13  -5     1155.76      741.21    255.15 o 
 -10  13  -5     8405.14     9226.93    586.65 o 
  -9  13  -5     3730.04     4388.77    450.41 o 
  -8  13  -5     2435.11     1654.09    464.87 o 
  -7  13  -5     9354.69    10140.59    622.51 o 
  -5  13  -5     2712.46     2925.88    245.53 o 
  -4  13  -5     7743.98     7990.12    362.45 o 
  -3  13  -5     7779.88     8395.16    357.25 o 
  -2  13  -5     5758.17     5479.18    291.18 o 
  -1  13  -5    12095.88    12366.96    593.02 o 
   0  13  -5     7312.73     8358.29    498.10 o 
   1  13  -5     5926.52     5431.61    420.12 o 
   2  13  -5     8641.76     8586.93    771.85 o 
   3  13  -5     2942.85     3118.51    540.32 o 
   4  13  -5     3737.08     3623.57    580.77 o 
 -11  14  -5      556.63      762.27    316.57 o 
 -10  14  -5     8039.80     8529.38    560.05 o 
  -9  14  -5     3476.30     2769.07    375.48 o 
  -8  14  -5      261.84      392.29    226.31 o 
  -7  14  -5     5913.50     6611.38    491.03 o 
  -6  14  -5    12717.82    13032.49    495.21 o 
  -5  14  -5      667.02      768.69    164.18 o 
  -4  14  -5      689.94      790.60    225.62 o 
  -3  14  -5    12198.11    12093.11    590.99 o 
  -2  14  -5     1329.35     1255.07    255.74 o 
  -1  14  -5       22.33       39.38    177.26 o 
   0  14  -5     7932.93     7737.71    766.15 o 
   1  14  -5     1552.91     1668.85    291.77 o 
   2  14  -5     2648.41     2885.69    540.32 o 
   3  14  -5     2190.29     1770.82    468.76 o 
 -11  15  -5      602.73      598.08    243.55 o 
 -10  15  -5     7834.42     7333.90    519.78 o 
  -9  15  -5     4877.41     5782.28    477.16 o 
  -8  15  -5     7189.98     6993.35    508.35 o 
  -7  15  -5     9724.42     8638.91    851.96 o 
  -6  15  -5       36.81      116.85    227.64 o 
  -5  15  -5    14935.82    14215.26    675.54 o 
  -4  15  -5     2904.44     2797.66    340.66 o 
  -3  15  -5      732.78     1275.06    347.68 o 
  -2  15  -5    11623.06    11275.49    604.98 o 
  -1  15  -5      487.15      273.22    216.43 o 
   0  15  -5     2920.86     4102.59    516.21 o 
   1  15  -5     6941.89     6471.92    722.33 o 
 -10  16  -5      768.45     1187.46    427.28 o 
  -9  16  -5    17014.21    17731.03   1157.39 o 
  -8  16  -5      177.82     -429.87    233.86 o 
  -7  16  -5     5531.92     7037.14    783.52 o 
  -6  16  -5    12741.35    13431.10    671.93 o 
  -5  16  -5      634.37      681.15    436.61 o 
  -4  16  -5     9779.01    11361.32    609.68 o 
  -3  16  -5     8040.74    10764.63    605.60 o 
  -2  16  -5     1021.45      936.86    349.50 o 
  -1  16  -5     9940.48    11659.98    639.35 o 
   0  16  -5     3412.68     5615.81    681.36 o 
  -8  17  -5     4042.86     2534.63    538.77 o 
  -7  17  -5     6625.21     9503.84    904.86 o 
  -6  17  -5      416.31     1348.90    289.71 o 
  -5  17  -5     4576.00     4186.61    640.92 o 
  -4  17  -5     5695.90     7027.89    760.96 o 
  -3  17  -5      662.90     1696.73    327.05 o 
   8 -17  -4    10467.98     9796.82    799.07 o 
   9 -17  -4     8618.02     9639.70    822.93 o 
  10 -17  -4    10706.06    11229.03    892.93 o 
  11 -17  -4    11893.50    12135.44    931.30 o 
   6 -16  -4     8234.58     7808.21    701.59 o 
   7 -16  -4     1916.44     2647.68    473.43 o 
   8 -16  -4     8098.06     8218.38    732.18 o 
   9 -16  -4     5134.14     3999.52    571.95 o 
  10 -16  -4     8672.19     9146.05    785.07 o 
  11 -16  -4     4267.92     4809.48    616.55 o 
  12 -16  -4     3552.14     4629.54    592.69 o 
  13 -16  -4    13900.92    13886.56    913.15 o 
   3 -15  -4    43710.66    42092.14   1894.75 o 
   4 -15  -4     3358.59     3546.31    531.51 o 
   5 -15  -4     5057.43     4591.17    538.25 o 
   7 -15  -4    12035.67    10887.83    800.63 o 
   8 -15  -4      154.58      101.12    296.09 o 
   9 -15  -4    72592.13    74058.71   2554.34 o 
  10 -15  -4    40819.20    39170.68   1693.04 o 
  11 -15  -4      756.80      763.81    369.72 o 
  12 -15  -4    36713.71    33866.51   1528.14 o 
  13 -15  -4    56176.57    53341.91   2056.54 o 
  14 -15  -4     1314.07     1996.91    440.76 o 
   1 -14  -4     3028.82     3002.36    585.95 o 
   2 -14  -4    43231.87    40681.19   1874.53 o 
   3 -14  -4    23107.23    23294.99   1261.09 o 
   4 -14  -4     1094.61     1038.64    359.87 o 
   5 -14  -4    25035.66    25540.79   1225.83 o 
   6 -14  -4    54707.31    55613.64   2015.57 o 
   7 -14  -4      727.01      825.00    315.79 o 
   8 -14  -4     6589.40     6060.72    600.99 o 
   9 -14  -4    50849.47    47856.77   1888.01 o 
  10 -14  -4     2721.45     2546.56    468.76 o 
  11 -14  -4       86.51       78.30    290.38 o 
  12 -14  -4    25416.55    21722.77   1161.02 o 
  13 -14  -4     7715.91     9877.71    763.29 o 
  14 -14  -4     3794.52     4404.50    555.36 o 
  15 -14  -4     4728.63     5698.78    608.25 o 
   0 -13  -4     4154.29     3557.20    625.36 o 
   1 -13  -4      179.28     -267.57    322.01 o 
   2 -13  -4     9326.63     8888.33    790.78 o 
   3 -13  -4     9653.50     8873.29    751.37 o 
   4 -13  -4     7296.97     6588.08    610.84 o 
   5 -13  -4     4623.59     3941.96    462.54 o 
   6 -13  -4    16497.83    14715.71    828.11 o 
   7 -13  -4    17472.40    16702.76    929.75 o 
   8 -13  -4     5259.52     5140.83    529.43 o 
   9 -13  -4     9127.57     8984.78    707.29 o 
  10 -13  -4    13768.92    13937.38    902.78 o 
  11 -13  -4    18644.76    17171.01   1017.38 o 
  12 -13  -4     7820.56     9357.09    719.22 o 
  13 -13  -4     3855.56     4616.06    535.14 o 
  14 -13  -4    24016.15    24087.84   1183.83 o 
  15 -13  -4     3021.11     3744.91    518.54 o 
  -1 -12  -4     9052.43     7316.11    849.37 o 
   0 -12  -4     2522.18     1455.55    464.61 o 
   1 -12  -4     8630.96     9539.10    799.07 o 
   2 -12  -4    14294.15    12563.24    900.71 o 
   3 -12  -4     2110.53     2291.96    417.43 o 
   4 -12  -4    17143.78    16304.00    922.49 o 
   5 -12  -4    14525.57    13304.75    774.18 o 
   6 -12  -4     7109.48     7619.46    540.84 o 
   7 -12  -4    12318.18    12488.21    491.85 o 
   8 -12  -4    14376.74    14082.05    839.00 o 
   9 -12  -4    10430.56    10610.93    733.22 o 
  10 -12  -4     3009.88     3931.07    514.39 o 
  11 -12  -4    14832.72    14662.82    907.97 o 
  12 -12  -4     8801.88     9014.86    704.70 o 
  13 -12  -4      965.14      731.14    316.83 o 
  14 -12  -4    11391.89    11304.74    783.52 o 
  15 -12  -4     3714.61     3843.43    524.76 o 
  16 -12  -4     7227.93     6089.24    640.40 o 
  -2 -11  -4      836.26     -154.53    361.42 o 
  -1 -11  -4    36593.45    38328.56   1861.05 o 
   0 -11  -4     2919.54     2815.68    538.25 o 
   1 -11  -4      257.45      714.03    346.39 o 
   2 -11  -4    59294.08    59175.00   2225.58 o 
   3 -11  -4    19894.43    17851.33    995.60 o 
   4 -11  -4      893.15      739.96    266.01 o 
   5 -11  -4    70912.55    70486.47   2375.96 o 
   6 -11  -4    72116.91    72704.27   2378.55 o 
   7 -11  -4      675.80      836.16    156.04 o 
   8 -11  -4    38438.36    38056.84   1504.81 o 
   9 -11  -4   119875.86   116735.77   3629.80 o 
  10 -11  -4     1539.37     1827.86    395.13 o 
  11 -11  -4    12216.84    13710.77    845.22 o 
  12 -11  -4   106307.61   107323.70   3339.41 o 
  13 -11  -4     9224.08     9548.44    726.48 o 
  14 -11  -4     5089.83     5669.74    591.66 o 
  15 -11  -4    53237.43    53367.32   2034.24 o 
  16 -11  -4    18277.62    18185.79   1050.57 o 
  -3 -10  -4     6884.26     5556.70    806.85 o 
  -2 -10  -4    55736.46    53573.18   2399.29 o 
  -1 -10  -4    49685.96    50316.22   2213.66 o 
   0 -10  -4     5485.26     4545.02    609.29 o 
   1 -10  -4    53301.84    49622.93   2024.91 o 
   2 -10  -4   117106.41   112123.85   3814.91 o 
   3 -10  -4     4125.89     4247.90    458.91 o 
   4 -10  -4    18233.23    19246.21    905.37 o 
   5 -10  -4   183861.84   182176.30   5320.24 o 
   6 -10  -4    25720.14    27420.51   1055.75 o 
   7 -10  -4     1269.96     1323.60    155.87 o 
   8 -10  -4   115636.37   112949.89   3428.60 o 
   9 -10  -4    44645.48    43311.75   1688.37 o 
  10 -10  -4     2845.95     2643.53    431.43 o 
  11 -10  -4    41900.61    43376.57   1667.63 o 
  12 -10  -4    61502.47    62751.90   2171.65 o 
  13 -10  -4     4572.66     4376.50    521.13 o 
  14 -10  -4     3140.55     3551.99    319.29 o 
  15 -10  -4    34658.88    34796.77   1508.44 o 
  16 -10  -4     3021.93     3713.80    531.51 o 
  -4  -9  -4      748.48      264.46    440.24 o 
  -3  -9  -4      974.66      722.85    452.69 o 
  -2  -9  -4    23747.81    22848.00   1390.73 o 
  -1  -9  -4      963.12     1105.01    402.39 o 
   0  -9  -4     3577.69     3032.43    505.58 o 
   1  -9  -4    19080.07    20033.36   1087.90 o 
   2  -9  -4    10334.63     9061.52    678.77 o 
   3  -9  -4    13824.70    13654.25    766.41 o 
   4  -9  -4     4216.80     4195.01    397.72 o 
   5  -9  -4    23004.04    20942.88    876.85 o 
   6  -9  -4    25011.99    24922.79   1096.98 o 
   7  -9  -4     4717.45     5015.74    484.84 o 
   8  -9  -4    17271.14    16833.43    872.71 o 
   9  -9  -4     8713.36     8118.30    638.33 o 
  10  -9  -4    16377.51    15665.68    906.93 o 
  11  -9  -4     1893.06     2117.21    372.31 o 
  12  -9  -4     3802.14     4411.24    487.95 o 
  13  -9  -4    18816.74    20112.59    716.17 o 
  14  -9  -4     4004.19     4030.66    330.78 o 
  15  -9  -4      942.41     1082.72    365.05 o 
  16  -9  -4     8213.58     8487.50    734.26 o 
  -5  -8  -4     6095.40     4241.67    791.81 o 
  -4  -8  -4     8147.01     8824.55    926.63 o 
  -3  -8  -4     5160.77     3967.88    650.25 o 
  -2  -8  -4     7780.60     5862.64    697.44 o 
  -1  -8  -4     8805.48     6741.05    687.59 o 
   0  -8  -4    13853.25    13547.43    900.71 o 
   1  -8  -4    11612.13    10918.42    742.03 o 
   2  -8  -4     8061.92     7374.71    581.80 o 
   3  -8  -4    19046.57    18775.89    893.97 o 
   4  -8  -4    23661.54    22269.83    939.60 o 
   5  -8  -4    19356.01    16808.03    706.77 o 
   6  -8  -4     8357.46     8405.07    328.50 o 
   7  -8  -4    52271.71    55554.49   1208.49 o 
   9  -8  -4     2809.08     3102.44    423.13 o 
  10  -8  -4    45336.68    44925.97   1701.86 o 
  11  -8  -4     3324.28     3556.68    436.09 o 
  12  -8  -4     2624.73     2463.31    270.85 o 
  13  -8  -4    20211.04    20838.62   1129.90 o 
  14  -8  -4     7464.41     8097.72    447.53 o 
  15  -8  -4     5597.29     5335.80    584.92 o 
  16  -8  -4     2521.16     2580.27    485.36 o 
  -6  -7  -4     1234.19     2098.02    627.95 o 
  -5  -7  -4    14360.28    12191.44   1108.64 o 
  -4  -7  -4     1004.00     2044.09    520.10 o 
  -3  -7  -4     6816.35     7771.91    789.22 o 
  -2  -7  -4    36721.05    37041.53   1198.87 o 
  -1  -7  -4    10339.60    10313.01    849.89 o 
   0  -7  -4     8730.05     9037.43    709.88 o 
   1  -7  -4    32811.52    32694.09    911.60 o 
   2  -7  -4    61116.38    62311.14   2142.62 o 
   3  -7  -4     5636.30     5460.77    421.57 o 
   4  -7  -4    29076.89    29019.18   1069.75 o 
   5  -7  -4   169950.91   173467.39   4851.48 o 
   6  -7  -4      579.80     1110.66    285.46 o 
   7  -7  -4     4046.01     3735.06    391.50 o 
   8  -7  -4   169757.50   160286.58   4677.77 o 
   9  -7  -4    21679.00    20979.70   1003.90 o 
  10  -7  -4     6675.04     6741.05    548.10 o 
  11  -7  -4    92222.54    92089.44   2089.10 o 
  12  -7  -4    41468.29    41093.49   1139.16 o 
  13  -7  -4     8117.24     8279.53    714.03 o 
  14  -7  -4    26292.41    27331.38    879.05 o 
  15  -7  -4    45174.96    43587.62   1832.53 o 
  16  -7  -4     4885.78     4343.31    585.43 o 
  -7  -6  -4     7257.14     7118.03    967.60 o 
  -6  -6  -4    32346.07    31345.87   1791.56 o 
  -5  -6  -4    63321.67    64566.58   1764.16 o 
  -4  -6  -4     7382.73     6678.63    455.24 o 
  -3  -6  -4    32427.20    32877.79   1007.53 o 
  -2  -6  -4   170930.53   168714.55   6802.49 o 
  -1  -6  -4    14301.32    14063.13   1230.76 o 
   0  -6  -4    19690.94    19147.25    674.10 o 
   1  -6  -4   300526.25   295979.91   5880.70 o 
   2  -6  -4    75067.77    75635.60   1612.04 o 
   3  -6  -4     3715.61     4337.09    339.13 o 
   4  -6  -4   312556.03   302768.47   8670.02 o 
   5  -6  -4   199565.56   197385.81   4154.05 o 
   6  -6  -4     1928.02     1678.00    274.83 o 
   7  -6  -4   152315.75   152158.42   4329.31 o 
   8  -6  -4   211109.81   205846.72   5652.11 o 
   9  -6  -4     4855.54     4824.00    453.72 o 
  10  -6  -4    29017.61    28845.28    970.71 o 
  11  -6  -4   136399.39   136069.25   3048.77 o 
  12  -6  -4     7517.30     8608.85    453.29 o 
  13  -6  -4     2979.92     3374.54    310.90 o 
  14  -6  -4    56849.66    59119.26   1525.25 o 
  15  -6  -4    11295.86    11515.27    871.15 o 
  16  -6  -4     4140.05     4335.53    611.88 o 
  -7  -5  -4     4810.89     4839.34    500.80 o 
  -6  -5  -4    59745.34    59953.20   2677.23 o 
  -5  -5  -4     4332.49     4777.81    652.33 o 
  -4  -5  -4     7518.00     6523.09    448.99 o 
  -3  -5  -4    70582.61    72372.56   2086.61 o 
  -2  -5  -4    51400.77    51048.36   1342.23 o 
  -1  -5  -4     5846.94     5874.36    326.35 o 
   0  -5  -4    27695.31    28168.76    780.78 o 
   1  -5  -4   100546.53    96994.71   2107.75 o 
   2  -5  -4     1116.61     1416.03    239.83 o 
   3  -5  -4      453.65      621.21    135.86 o 
   4  -5  -4   110301.20   110692.67   3204.07 o 
   5  -5  -4     4745.56     4307.71    481.47 o 
   6  -5  -4    22220.58    23994.50    972.79 o 
   7  -5  -4    24739.97    25648.13   1090.49 o 
   8  -5  -4     7802.39     8310.16    550.17 o 
   9  -5  -4    19254.76    18954.27    908.49 o 
  10  -5  -4       83.10      341.75    143.47 o 
  11  -5  -4     5808.99     5885.01    555.10 o 
  12  -5  -4     7395.92     7801.09    443.94 o 
  13  -5  -4     5246.10     5547.17    402.65 o 
  14  -5  -4     1388.32      773.22    227.90 o 
  15  -5  -4     2983.62     2693.83    507.13 o 
  16  -5  -4     8289.47     7662.50    772.63 o 
  -8  -4  -4     3508.26     2707.77    426.73 o 
  -7  -4  -4      490.55      603.24    277.00 o 
  -6  -4  -4     7385.38     6451.98    606.18 o 
  -5  -4  -4     3253.89     3346.65    373.91 o 
  -4  -4  -4     8639.41     8257.60    495.68 o 
  -3  -4  -4     5220.21     4700.55    363.30 o 
  -2  -4  -4     4915.37     4258.60    322.81 o 
  -1  -4  -4    32731.26    31891.88    935.72 o 
   0  -4  -4     6263.18     5347.13    307.10 o 
   1  -4  -4     4071.24     4082.63    233.48 o 
   2  -4  -4    47073.41    49314.40   1572.22 o 
   3  -4  -4    26652.19    27620.67    914.71 o 
   4  -4  -4    11886.68    12690.07    431.69 o 
   5  -4  -4    13293.44    14125.61    645.59 o 
   6  -4  -4    43578.07    44179.79   1530.74 o 
   7  -4  -4     8410.86     8771.14    577.14 o 
   8  -4  -4      202.52      402.31    342.24 o 
   9  -4  -4    39261.69    39556.00   1276.91 o 
  10  -4  -4    12824.51    12266.31    507.14 o 
  11  -4  -4     1226.07     1094.06    209.06 o 
  12  -4  -4     8321.92     8821.56    473.09 o 
  13  -4  -4    19700.30    21000.25   1900.20 o 
  14  -4  -4      321.71      489.56    204.79 o 
  15  -4  -4     1508.83     1935.20    501.43 o 
  -9  -3  -4     3164.17     2623.00    462.40 o 
  -8  -3  -4     1204.58      693.76    283.93 o 
  -7  -3  -4     4847.61     4404.66    477.45 o 
  -6  -3  -4     7384.37     6958.22    531.48 o 
  -5  -3  -4      633.99      625.83    221.96 o 
  -4  -3  -4    20126.52    21770.13    830.41 o 
  -3  -3  -4     5591.32     5078.51    372.69 o 
  -2  -3  -4    21477.80    22154.43    764.38 o 
  -1  -3  -4    31202.26    32156.27    958.99 o 
   0  -3  -4     1529.14     2401.58    396.17 o 
   1  -3  -4    63789.85    62325.40   1374.63 o 
   2  -3  -4      198.88      546.02    114.60 o 
   3  -3  -4     8182.49     8345.42    344.83 o 
   4  -3  -4    92696.34    94806.43   1893.34 o 
   5  -3  -4    18045.23    17649.10    772.11 o 
   6  -3  -4    40279.62    43555.45    949.52 o 
   7  -3  -4    70504.12    67380.41   2170.10 o 
   8  -3  -4    79636.42    78550.22   1780.45 o 
   9  -3  -4     9393.22     8065.95    389.48 o 
  10  -3  -4    15374.80    15393.58    627.95 o 
  11  -3  -4    62149.78    62372.30   1541.28 o 
  12  -3  -4     3997.39     3921.83    329.63 o 
  13  -3  -4     6701.02     6830.40    452.50 o 
  14  -3  -4    46798.51    48926.01   1997.94 o 
  15  -3  -4     2242.59     1484.59    442.83 o 
  -9  -2  -4    32320.04    31359.47   1296.89 o 
  -8  -2  -4     8247.62     6428.52    591.52 o 
  -7  -2  -4     8272.16     7625.65    593.84 o 
  -6  -2  -4   100610.97   100167.86   2543.37 o 
  -5  -2  -4     8892.27     8133.36    900.97 o 
  -4  -2  -4     3795.43     3865.19    945.56 o 
  -3  -2  -4   227647.80   223532.33   9881.60 o 
  -2  -2  -4    73323.41    67186.38   2375.96 o 
  -1  -2  -4     1821.32     1737.27    193.39 o 
   0  -2  -4   178910.03   173047.52   3540.96 o 
   5  -2  -4     3664.68     4076.78    348.46 o 
   6  -2  -4    24282.60    23376.91    641.85 o 
   7  -2  -4   385251.72   373975.09   7030.24 o 
   8  -2  -4    63525.00    64434.55   1472.40 o 
   9  -2  -4    13625.02    12000.03    454.34 o 
  10  -2  -4   148172.36   148369.72   4294.57 o 
  11  -2  -4    57226.27    60071.69   1481.50 o 
  12  -2  -4    14900.73    14326.75    591.70 o 
  13  -2  -4    39176.10    41158.96   1530.48 o 
  14  -2  -4    37343.27    38627.76   1693.04 o 
  15  -2  -4     5756.07     6791.86    722.33 o 
 -10  -1  -4    45214.00    46951.11   3396.97 o 
  -9  -1  -4    22264.21    20943.12   1037.66 o 
  -8  -1  -4    12796.82    10633.09   1136.38 o 
  -7  -1  -4    62200.83    62396.18   4009.37 o 
  -6  -1  -4    88735.50    89141.10   2310.54 o 
  -5  -1  -4     8492.53     7855.95    510.84 o 
  -4  -1  -4    42572.68    42707.05   1276.39 o 
  -3  -1  -4   204944.00   194505.83   3304.30 o 
  -2  -1  -4     8194.29     8574.88    261.74 o 
  -1  -1  -4     3216.75     3415.27    183.82 o 
   0  -1  -4   158784.84   154258.00   4462.57 o 
   3  -1  -4   199401.44   198564.30   5066.16 o 
   4  -1  -4    58129.80    59027.21   1834.08 o 
   5  -1  -4    13540.96    14548.25    447.51 o 
   6  -1  -4    39908.56    39184.69    935.20 o 
   7  -1  -4    69614.16    70179.48   1536.72 o 
   8  -1  -4     7327.95     6597.87    314.14 o 
   9  -1  -4     1489.82     1274.70    178.23 o 
  10  -1  -4    17722.91    18051.67    615.99 o 
  11  -1  -4     1175.99     1077.45    205.88 o 
  12  -1  -4     3250.88     2947.77    304.49 o 
  13  -1  -4     3262.95     3613.43    350.17 o 
  14  -1  -4      156.55      104.75    255.12 o 
 -10   0  -4    10518.55    11203.33    784.46 o 
  -9   0  -4     2688.51     2407.22    418.48 o 
  -8   0  -4     2377.61     2697.61    774.18 o 
  -7   0  -4    17133.93    17494.84    814.21 o 
  -6   0  -4      177.03      402.28    207.92 o 
  -5   0  -4    14988.07    15030.22    417.58 o 
  -4   0  -4     4288.39     4613.63    296.91 o 
  -3   0  -4     1784.85     1640.17    148.39 o 
  -2   0  -4    27238.65    28669.74    719.18 o 
  -1   0  -4     2236.51     2145.89    125.60 o 
   2   0  -4    40140.23    43213.75   1221.69 o 
   3   0  -4      475.37      776.11    348.72 o 
   4   0  -4     2673.57     2355.78    145.17 o 
   5   0  -4    44792.80    44671.43   1004.09 o 
   6   0  -4     2243.40     2142.05    164.24 o 
   7   0  -4     1981.12     1685.06    164.43 o 
   8   0  -4    31500.75    31233.07   1323.32 o 
   9   0  -4    12796.72    12841.10    484.96 o 
  10   0  -4     1392.52     1464.57    235.68 o 
  11   0  -4     7370.46     7171.59    407.59 o 
  12   0  -4    16487.69    17693.24    690.83 o 
  13   0  -4     1763.12     1783.88    563.40 o 
  14   0  -4     2651.41     2893.98    497.80 o 
 -11   1  -4     3089.09     2610.14    467.52 o 
 -10   1  -4     1601.98     1767.35    392.34 o 
  -9   1  -4     3941.75     3494.33    462.20 o 
  -8   1  -4    13447.85    12432.65    716.62 o 
  -7   1  -4      441.08      432.47    240.34 o 
  -6   1  -4     1626.30     1656.32    168.98 o 
  -5   1  -4    22585.81    20552.13    575.72 o 
  -4   1  -4     3489.01     3654.22    285.73 o 
  -3   1  -4    17274.46    18068.47    583.97 o 
  -2   1  -4    24930.53    26756.49    968.90 o 
  -1   1  -4    21248.80    21920.96    555.66 o 
   0   1  -4    23302.79    23821.83    736.33 o 
   1   1  -4      301.72      586.47     81.41 o 
   2   1  -4    42622.67    43496.27    905.09 o 
   3   1  -4    28767.76    29942.71    662.14 o 
   4   1  -4    21956.33    21672.86    529.23 o 
   5   1  -4    41527.64    42019.69    935.22 o 
   6   1  -4      632.99      645.78    113.97 o 
   7   1  -4    60474.70    62393.64   1358.09 o 
   8   1  -4     3087.49     3101.37    227.38 o 
   9   1  -4     7774.78     7887.70    578.17 o 
  10   1  -4    35425.70    34434.11   1086.34 o 
  11   1  -4      701.06      730.69    190.67 o 
  12   1  -4    10038.04     9986.78    521.27 o 
  13   1  -4    13674.41    12763.89    637.37 o 
 -11   2  -4     1695.13     1854.63    384.47 o 
 -10   2  -4    34077.66    33786.96   1265.71 o 
  -9   2  -4     3233.27     2373.36    391.92 o 
  -8   2  -4     8457.49     7146.58    550.18 o 
  -7   2  -4    71385.50    71856.88   3430.13 o 
  -6   2  -4    34434.27    33723.79    814.56 o 
  -4   2  -4   142331.03   138717.59   3633.42 o 
  -3   2  -4   212139.98   204613.23   4149.29 o 
  -2   2  -4    19791.48    20916.46    916.78 o 
  -1   2  -4    46988.66    47959.05   1318.13 o 
   1   2  -4    15567.54    16560.61    411.85 o 
   2   2  -4    14680.96    15704.87    371.01 o 
   3   2  -4   288238.06   271825.63   5093.78 o 
   4   2  -4    47381.11    44783.92    963.27 o 
   5   2  -4     4428.84     4619.69    289.35 o 
   6   2  -4   151309.13   150354.72   2923.48 o 
   7   2  -4    96753.53    95965.75   2001.02 o 
   8   2  -4     6636.26     6783.90    328.39 o 
   9   2  -4    38333.37    38806.62   1045.40 o 
  10   2  -4    88279.05    89746.23   2053.39 o 
  11   2  -4     7223.84     8005.25    447.23 o 
  12   2  -4     9253.38    11692.63    740.48 o 
  13   2  -4    41558.45    42206.36   3394.38 o 
 -12   3  -4    10912.19    11132.10    721.38 o 
 -11   3  -4    27879.76    27384.79   1121.35 o 
 -10   3  -4    74895.88    71854.34   2032.66 o 
  -9   3  -4    14488.72    11969.33   1360.91 o 
  -8   3  -4    24760.50    24003.64    691.02 o 
  -7   3  -4   188711.94   185506.20   4074.46 o 
  -6   3  -4    20228.95    18298.56    687.62 o 
  -5   3  -4    25673.34    24066.76   1672.82 o 
  -4   3  -4   307175.75   285446.50   5797.99 o 
  -3   3  -4    74658.39    70957.88   2406.56 o 
  -2   3  -4      363.73      939.00    171.70 o 
  -1   3  -4   265605.41   250292.55  12555.20 o 
   0   3  -4   202448.27   199742.02   3742.46 o 
   1   3  -4     1106.55     1178.57     58.56 o 
   2   3  -4    54528.54    53261.01    875.98 o 
   3   3  -4   182503.92   173567.95   2677.20 o 
   4   3  -4     1445.78     1626.42    121.99 o 
   5   3  -4     4066.53     3565.10    194.41 o 
   6   3  -4   159103.05   159095.41   3127.65 o 
   7   3  -4     3517.34     3296.98    383.46 o 
   8   3  -4     5842.84     6201.86    333.29 o 
   9   3  -4    29282.46    29819.49    878.52 o 
  10   3  -4     4130.11     4139.27    371.28 o 
  11   3  -4     4653.90     4398.77    367.16 o 
  12   3  -4     6699.30     7651.78    489.73 o 
 -12   4  -4     3255.58     3030.88    457.61 o 
 -11   4  -4    22926.00    22533.87    965.34 o 
 -10   4  -4     5911.84     5515.10    681.11 o 
  -9   4  -4    13289.73    13015.42    723.11 o 
  -8   4  -4    14508.59    15166.54    520.99 o 
  -7   4  -4    25037.45    24319.63   1055.23 o 
  -6   4  -4    16597.69    15023.99    663.99 o 
  -5   4  -4      915.12      793.15    207.42 o 
  -4   4  -4    46862.08    46061.23   1222.41 o 
  -3   4  -4    16160.09    17859.08   2201.47 o 
  -2   4  -4    12420.28    11919.83    300.50 o 
  -1   4  -4    19579.19    21025.52   1081.58 o 
   0   4  -4     7045.65     7658.35    351.05 o 
   1   4  -4    17467.84    17445.38    334.76 o 
   2   4  -4      243.73      356.40     47.54 o 
   3   4  -4     3851.43     4597.67    213.46 o 
   4   4  -4    22737.62    22557.95    463.04 o 
   5   4  -4     7069.33     7152.54    223.45 o 
   6   4  -4     4711.11     3960.89    176.12 o 
   7   4  -4    11854.06    11367.66    325.12 o 
   8   4  -4    11832.12    12613.67    360.39 o 
   9   4  -4     4427.13     4071.74    507.13 o 
  10   4  -4     5179.25     5643.56    384.51 o 
  11   4  -4     5442.08     4674.86    387.35 o 
  12   4  -4     3878.68     4443.41    409.35 o 
 -12   5  -4     7386.39     7346.46    567.36 o 
 -11   5  -4      221.54      295.00    224.59 o 
 -10   5  -4     3357.05     3094.75    379.32 o 
  -9   5  -4    18089.28    18352.12    590.13 o 
  -8   5  -4     1979.93     2825.91    348.98 o 
  -7   5  -4      223.34      101.46    157.33 o 
  -6   5  -4    31849.80    32128.38   1144.16 o 
  -5   5  -4    24770.76    23956.51   1095.16 o 
  -4   5  -4     2135.13     2206.68    254.77 o 
  -3   5  -4     7727.35     8149.83    258.74 o 
  -2   5  -4    52645.90    55483.70   1004.82 o 
  -1   5  -4     8168.10     8223.26    373.09 o 
   0   5  -4     1519.86     1312.69    124.14 o 
   1   5  -4    54199.17    55444.48    939.89 o 
   2   5  -4     9668.70     9353.94    356.04 o 
   3   5  -4    11839.42    11839.19    288.52 o 
   4   5  -4    23788.15    23631.84    493.21 o 
   5   5  -4    19075.38    18697.13    427.30 o 
   6   5  -4    17965.58    16931.76    412.70 o 
   7   5  -4      246.83      387.13    110.78 o 
   8   5  -4    14520.88    14023.57    550.19 o 
   9   5  -4     3282.84     3214.88    302.53 o 
  10   5  -4     5250.59     6271.71    424.75 o 
  11   5  -4     5650.54     5614.68    438.53 o 
 -12   6  -4    10727.46    11132.37    652.32 o 
 -11   6  -4    10357.75    10151.67    856.63 o 
 -10   6  -4     4147.97     4006.61    329.96 o 
  -9   6  -4    16652.26    15490.07    872.97 o 
  -8   6  -4    13310.75    13656.76    672.03 o 
  -7   6  -4    56953.18    55904.04   1546.03 o 
  -6   6  -4     8141.88     7928.47    568.32 o 
  -5   6  -4     3849.28     3735.24    335.86 o 
  -4   6  -4   138740.55   133551.80   2268.26 o 
  -3   6  -4     1647.10     2036.80    150.28 o 
  -2   6  -4    10302.59    10644.41    389.62 o 
  -1   6  -4   191147.16   186865.94   6195.28 o 
   0   6  -4    79657.53    81276.84   1344.30 o 
   1   6  -4     5579.61     6033.89    189.59 o 
   2   6  -4    85449.91    83488.48   1406.62 o 
   3   6  -4   115595.78   112403.59   1842.47 o 
   4   6  -4     4182.85     4096.03    214.36 o 
   5   6  -4    36419.70    35772.36    724.99 o 
   6   6  -4   107184.45   106955.97   1831.20 o 
   7   6  -4     5103.84     4920.65    319.92 o 
   8   6  -4     4286.52     4256.60    324.81 o 
   9   6  -4    55717.24    54877.92   1470.93 o 
  10   6  -4     8323.02     8690.88    508.58 o 
 -13   7  -4     5991.19     7102.79    545.04 o 
 -12   7  -4     7900.44     7815.08    554.83 o 
 -11   7  -4    92739.45    89175.40   2832.15 o 
 -10   7  -4    12418.47    13172.44    503.77 o 
  -9   7  -4     7114.73     8162.59    476.48 o 
  -8   7  -4   134217.38   125536.74   2917.89 o 
  -7   7  -4    67188.49    63591.27   1759.82 o 
  -6   7  -4     6480.56     6368.67    538.77 o 
  -5   7  -4   153573.89   152372.86   3062.94 o 
  -4   7  -4   210032.03   198138.02   4142.35 o 
  -3   7  -4     1673.53     1721.95    200.53 o 
  -2   7  -4    72711.53    71347.29   2909.54 o 
  -1   7  -4   286791.88   281409.19   5527.65 o 
   0   7  -4    12894.07    13319.27    348.70 o 
   1   7  -4    23314.53    23337.60    497.80 o 
   2   7  -4   190399.41   188349.27   2963.97 o 
   3   7  -4    27257.48    26711.87    570.60 o 
   4   7  -4     6501.89     6311.34    241.95 o 
   5   7  -4    74576.34    73823.03   1333.96 o 
   6   7  -4    25592.77    26076.06    790.37 o 
   7   7  -4     6401.40     6781.62    385.62 o 
   8   7  -4    16958.37    16475.32    657.10 o 
   9   7  -4    18452.62    19167.50    882.30 o 
  10   7  -4     3170.14     3799.99    441.80 o 
 -13   8  -4     6916.21     7989.23    557.06 o 
 -12   8  -4    14525.92    13189.63    869.34 o 
 -11   8  -4    28070.87    27752.12    781.45 o 
 -10   8  -4     7268.49     8452.91    495.91 o 
  -9   8  -4     3866.80     4393.48    382.05 o 
  -8   8  -4    57648.14    56165.76   1597.22 o 
  -7   8  -4     4207.81     4527.30    439.66 o 
  -6   8  -4     2566.93     2961.79    250.04 o 
  -5   8  -4    64079.00    64062.43   1507.56 o 
  -4   8  -4     7829.68     8287.51    314.79 o 
  -3   8  -4    16138.94    15955.84    629.86 o 
  -2   8  -4    38169.25    39327.52   1019.07 o 
  -1   8  -4    26788.24    24940.68    838.48 o 
   0   8  -4    23238.33    23396.06    523.00 o 
   1   8  -4      547.03      473.44     84.51 o 
   2   8  -4     6972.39     7300.36    259.83 o 
   3   8  -4     5613.75     5200.70    230.20 o 
   4   8  -4     3130.65     3432.83    199.67 o 
   5   8  -4     4362.07     4335.02    227.85 o 
   6   8  -4     7255.80     6981.96    416.39 o 
   7   8  -4    10948.77    11005.48   1234.39 o 
   8   8  -4      951.72      808.34    217.85 o 
   9   8  -4     4683.26     5104.34    449.32 o 
 -13   9  -4    11633.16    10834.94    932.34 o 
 -12   9  -4       76.93      429.61    273.72 o 
 -11   9  -4     1255.00      910.82    239.49 o 
 -10   9  -4    18569.41    18409.15    974.86 o 
  -9   9  -4     5161.25     6070.21    458.18 o 
  -8   9  -4     2272.31     2582.19    349.24 o 
  -7   9  -4    17834.56    17419.28    804.64 o 
  -6   9  -4    32099.21    32209.78   1255.71 o 
  -5   9  -4     7213.92     7000.92    360.17 o 
  -4   9  -4    11737.21    11746.26    401.93 o 
  -3   9  -4    34131.68    33978.13    767.34 o 
  -2   9  -4    14062.28    12365.48    488.65 o 
  -1   9  -4    11289.94    11247.31    385.88 o 
   0   9  -4    14559.56    15139.01    660.16 o 
   1   9  -4    22475.78    22631.68    535.94 o 
   2   9  -4     6502.41     6834.08    268.27 o 
   3   9  -4     5483.01     5369.92    338.65 o 
   4   9  -4    18002.19    18970.49    515.81 o 
   5   9  -4     5905.62     6257.70   1132.24 o 
   6   9  -4     1933.62     2376.37    267.21 o 
   7   9  -4    11522.70    12211.17    964.75 o 
   8   9  -4     4854.12     4838.26    666.59 o 
 -13  10  -4    13948.10    15099.18    808.15 o 
 -12  10  -4     2688.21     3169.34    281.61 o 
 -11  10  -4     3571.41     3751.87    382.96 o 
 -10  10  -4    11922.44    11762.90    620.20 o 
  -9  10  -4     6927.21     6822.27    494.41 o 
  -8  10  -4    15772.87    15196.55    853.78 o 
  -7  10  -4     1987.84     2834.10    348.88 o 
  -6  10  -4    14199.29    15257.02    692.13 o 
  -5  10  -4    35319.75    35948.13    921.51 o 
  -4  10  -4     8196.90     9127.08    359.29 o 
  -3  10  -4    17519.20    17806.19    505.31 o 
  -2  10  -4    21478.77    21770.08    727.13 o 
  -1  10  -4    51252.99    52252.86   1009.22 o 
   0  10  -4     7920.64     7913.62    288.79 o 
   1  10  -4      873.12     1407.26    520.28 o 
   2  10  -4    59119.81    59662.40   1163.55 o 
   3  10  -4     1405.89     1731.59    169.85 o 
   4  10  -4     1680.50     2120.26    233.48 o 
   5  10  -4    32055.69    31585.49    952.30 o 
   6  10  -4     6703.88     6488.31    419.78 o 
   7  10  -4     5205.50     5709.38    411.02 o 
 -13  11  -4     6878.49     8502.51    679.03 o 
 -12  11  -4    41033.19    40979.36   1274.67 o 
 -11  11  -4    25172.79    24545.71    918.22 o 
 -10  11  -4    10043.91    10773.58    606.28 o 
  -9  11  -4    41979.82    41805.79   1919.90 o 
  -8  11  -4    97786.49    92702.62   2393.77 o 
  -7  11  -4     1444.91     2150.44    217.81 o 
  -6  11  -4    22133.32    22355.74    637.79 o 
  -5  11  -4   156295.97   153263.27   2719.53 o 
  -4  11  -4     7279.99     7811.64    339.82 o 
  -3  11  -4     2981.08     3167.81    216.85 o 
  -2  11  -4   155727.05   152932.36   3327.41 o 
  -1  11  -4    33196.07    34560.38    928.16 o 
   0  11  -4     1908.54     2337.03    177.89 o 
   1  11  -4    80256.29    79829.77   1479.24 o 
   2  11  -4    53775.23    53871.76   1088.58 o 
   3  11  -4     5017.28     6455.31    670.88 o 
   4  11  -4    21836.22    22085.57    749.22 o 
   5  11  -4    44806.53    44631.93   1235.60 o 
   6  11  -4     2561.63     2943.31    313.59 o 
 -12  12  -4    49294.98    47620.87   1665.30 o 
 -11  12  -4     5016.91     5710.30    461.54 o 
 -10  12  -4      899.63     1153.95    268.60 o 
  -9  12  -4    54036.97    52329.30   1550.61 o 
  -8  12  -4    20380.97    24318.72   1150.39 o 
  -7  12  -4     4974.70     5645.71    408.30 o 
  -6  12  -4    24508.66    25618.88    704.74 o 
  -5  12  -4    41568.86    42860.05    983.65 o 
  -4  12  -4     3018.51     3049.20    232.10 o 
  -3  12  -4     6284.49     6409.95    302.82 o 
  -2  12  -4    36259.39    39334.14   1146.05 o 
  -1  12  -4     1662.94     1677.26    167.94 o 
   0  12  -4     2478.02     3119.72    263.84 o 
   1  12  -4    11091.48    12150.04    410.08 o 
   2  12  -4     1761.41     2196.45    202.18 o 
   3  12  -4     2558.66     3117.77    278.46 o 
   4  12  -4     2461.00     2575.94    276.98 o 
   5  12  -4     2171.35     2832.49    302.30 o 
 -12  13  -4     2383.79     2986.84    372.12 o 
 -11  13  -4     8344.64     8883.32    556.21 o 
 -10  13  -4     5254.69     5032.60    439.38 o 
  -9  13  -4     3051.53     3854.54    404.92 o 
  -8  13  -4     7607.17     8760.08    545.58 o 
  -7  13  -4    16749.62    17055.32    800.54 o 
  -6  13  -4     3143.15     4586.02    342.84 o 
  -5  13  -4     8576.30     9614.06    402.70 o 
  -4  13  -4    17026.38    16812.31    659.84 o 
  -3  13  -4     9018.11     8711.41    485.58 o 
  -2  13  -4    18052.81    18942.82    739.11 o 
  -1  13  -4     9413.66     9402.42    583.88 o 
   0  13  -4     9628.38    10302.29    542.99 o 
   1  13  -4    14346.41    16903.29    924.04 o 
   2  13  -4     5416.87     4333.46    600.99 o 
   3  13  -4     5293.48     4547.61    617.07 o 
   4  13  -4     9314.64    11281.40    920.93 o 
 -12  14  -4     2091.14     3683.28   1034.49 o 
 -11  14  -4     6385.92     5416.79    715.85 o 
 -10  14  -4    16367.31    18274.89    778.64 o 
  -9  14  -4     6641.83     8365.54    528.00 o 
  -8  14  -4      119.31      376.50    206.94 o 
  -7  14  -4    20777.93    22590.84    735.03 o 
  -5  14  -4     5456.19     6206.63    442.04 o 
  -4  14  -4    11459.45    11023.58    563.24 o 
  -3  14  -4     9600.09     8806.59    647.14 o 
  -2  14  -4    17774.71    19325.24   1607.22 o 
  -1  14  -4      754.63      719.07    232.82 o 
   0  14  -4     7239.50     7380.86   1011.68 o 
   1  14  -4    12833.53    14701.71    991.45 o 
   2  14  -4     3821.47     4549.17    630.55 o 
   3  14  -4     4873.57     5226.91    680.33 o 
 -11  15  -4      567.06     1312.33    270.22 o 
 -10  15  -4     3540.82     5072.63    426.89 o 
  -9  15  -4    51352.77    52823.88   2706.01 o 
  -8  15  -4     3915.41     3911.88    597.88 o 
  -7  15  -4     1381.96     2008.09    333.42 o 
  -6  15  -4    53254.38    55746.28   2381.92 o 
  -5  15  -4    28121.57    28041.41    997.42 o 
  -4  15  -4      772.63      960.87    248.36 o 
  -3  15  -4    33373.64    31403.92   1073.34 o 
  -2  15  -4    46795.45    48508.65   1514.66 o 
  -1  15  -4     1634.81     1872.09    310.13 o 
   0  15  -4     8979.04     8984.81   1211.31 o 
   1  15  -4    43186.68    43626.51   1956.98 o 
 -10  16  -4    17581.48    15655.83   1051.08 o 
  -9  16  -4    34470.65    34645.36   1676.45 o 
  -8  16  -4      764.54      791.30    361.94 o 
  -7  16  -4     5033.72     5271.41    438.94 o 
  -6  16  -4    42518.28    44443.13   1347.55 o 
  -5  16  -4      328.52      393.48    214.66 o 
  -4  16  -4     1152.06     1443.33    282.38 o 
  -3  16  -4    28258.26    29243.33   1043.01 o 
  -2  16  -4     2417.60     3664.57    400.55 o 
  -1  16  -4     2059.17     3138.53    390.63 o 
   0  16  -4    10629.09    11032.50    904.34 o 
  -9  17  -4     3781.07     5315.58    659.59 o 
  -8  17  -4     9347.36    10469.37    863.89 o 
  -7  17  -4      483.79     1283.89    288.98 o 
  -6  17  -4     5410.65     7599.82    518.03 o 
  -5  17  -4     8400.57     7955.55    532.68 o 
  -4  17  -4     2084.77     1640.96    318.64 o 
   6 -17  -3     6018.88     5693.07    618.10 o 
   7 -17  -3     8865.08     7732.50    699.51 o 
   8 -17  -3     5104.02     6604.15    664.25 o 
   9 -17  -3     5727.05     5263.72    620.70 o 
  10 -17  -3     4371.19     4150.93    581.80 o 
  11 -17  -3    11463.86    11605.49    875.82 o 
   4 -16  -3     3226.43     3413.56    547.58 o 
   5 -16  -3     4703.77     5501.73    591.66 o 
   6 -16  -3     2133.67     2054.98    420.54 o 
   7 -16  -3     2740.94     2127.58    431.43 o 
   8 -16  -3     8007.78     7937.84    702.62 o 
   9 -16  -3     7174.02     6772.16    655.96 o 
  10 -16  -3     1225.10     1214.94    391.50 o 
  11 -16  -3     9159.37     8367.20    734.77 o 
  12 -16  -3     4396.44     3962.70    548.62 o 
  13 -16  -3     6118.94     6544.52    651.81 o 
   2 -15  -3    10519.05    10992.58    901.74 o 
   3 -15  -3     5316.75     5638.11    650.25 o 
   4 -15  -3     6485.33     7203.59    676.18 o 
   5 -15  -3    10998.56    12474.05    828.11 o 
   6 -15  -3    20015.44    20545.16   1050.57 o 
   7 -15  -3     3027.67     3129.92    473.43 o 
   8 -15  -3     4307.86     4846.81    556.91 o 
   9 -15  -3    40972.98    42432.82   1700.82 o 
  10 -15  -3       81.04      576.10    352.09 o 
  11 -15  -3       14.08      249.42    306.46 o 
  12 -15  -3    42538.69    41776.87   1734.52 o 
  13 -15  -3     4105.41     4848.89    564.17 o 
  14 -15  -3     1686.57     1586.74    403.94 o 
   1 -14  -3     3177.33     3280.30    577.66 o 
   2 -14  -3    13569.83    13292.31    962.41 o 
   3 -14  -3     2161.63     1432.73    409.13 o 
   4 -14  -3     6295.49     7289.15    653.88 o 
   5 -14  -3    23734.85    24626.09   1170.87 o 
   6 -14  -3      277.52      401.42    176.47 o 
   7 -14  -3    11098.57    11585.27    777.29 o 
   8 -14  -3    12622.17    12540.42    803.74 o 
   9 -14  -3     6482.56     5557.73    580.25 o 
  10 -14  -3    10716.94    10317.95    771.59 o 
  11 -14  -3     3118.45     3073.92    479.13 o 
  12 -14  -3    12672.21    12626.50    839.52 o 
  13 -14  -3     5825.92     6621.27    623.81 o 
  14 -14  -3     2449.64     1875.57    414.83 o 
  15 -14  -3     7465.55     7708.13    682.92 o 
  -1 -13  -3     8374.59     8769.07    876.85 o 
   0 -13  -3     8762.59     8733.81    837.45 o 
   1 -13  -3       37.39      309.05    325.13 o 
   2 -13  -3     5130.75     5891.68    642.99 o 
   3 -13  -3    15575.72    16776.91    988.34 o 
   4 -13  -3     5555.00     5400.62    548.10 o 
   5 -13  -3     2861.10     3210.81    421.06 o 
   6 -13  -3    18718.03    19089.35    912.63 o 
   7 -13  -3    11440.78    12054.83    544.47 o 
   8 -13  -3     1193.48      831.22    299.72 o 
   9 -13  -3     6824.80     6120.87    586.99 o 
  10 -13  -3    16989.71    17650.66    975.38 o 
  11 -13  -3     3138.20     3453.49    477.06 o 
  12 -13  -3     3245.11     3815.43    492.10 o 
  13 -13  -3     8893.35     9051.15    693.29 o 
  14 -13  -3     8877.14     8305.49    679.81 o 
  15 -13  -3      926.13     1099.31    366.09 o 
  -2 -12  -3     8727.90     7119.58    841.59 o 
  -1 -12  -3     4482.71     3454.01    620.70 o 
   0 -12  -3     8105.30     8238.60    767.44 o 
   1 -12  -3    12747.88    12196.11    883.60 o 
   2 -12  -3     4711.54     5114.90    571.43 o 
   3 -12  -3     7327.68     7815.99    646.62 o 
   4 -12  -3    16394.81    16421.71    905.37 o 
   5 -12  -3     3547.76     3510.53    401.87 o 
   6 -12  -3      288.46      428.08    165.01 o 
   7 -12  -3    17690.13    18772.17    981.34 o 
   8 -12  -3     3495.95     3074.44    431.43 o 
   9 -12  -3     2144.96     2257.73    411.20 o 
  10 -12  -3    16496.54    16728.17    945.82 o 
  11 -12  -3     3170.49     3804.54    482.24 o 
  12 -12  -3     9875.49     9552.58    704.70 o 
  13 -12  -3     2202.90     2159.73    397.20 o 
  14 -12  -3     6549.39     6242.21    600.99 o 
  15 -12  -3    11943.69    12847.40    865.97 o 
  -3 -11  -3     7261.69     7183.88    859.74 o 
  -2 -11  -3     1227.59      524.25    421.57 o 
  -1 -11  -3     1940.64     1580.52    463.06 o 
   0 -11  -3    12808.37    12003.73    903.82 o 
   1 -11  -3     2441.86     2367.66    460.98 o 
   2 -11  -3    28244.56    27274.80   1297.91 o 
   3 -11  -3     7514.47     6283.18    573.51 o 
   4 -11  -3      745.83      883.08    280.53 o 
   5 -11  -3    58863.38    60663.73   2091.28 o 
   6 -11  -3     1745.12     1258.74    263.16 o 
   7 -11  -3     1714.48     2023.26    273.53 o 
   8 -11  -3    83623.52    84455.27   2448.81 o 
   9 -11  -3    15917.53    15290.77    906.41 o 
  10 -11  -3    11151.36    11522.01    741.00 o 
  11 -11  -3    46240.23    43800.22   1722.60 o 
  12 -11  -3    40542.36    39615.58   1552.52 o 
  13 -11  -3     7820.69     7796.80    637.29 o 
  14 -11  -3    10089.83    10012.01    733.22 o 
  15 -11  -3    47462.75    46578.05   1843.42 o 
  16 -11  -3     3486.65     4930.82    589.58 o 
  -4 -10  -3     6667.46     6729.12    884.63 o 
  -3 -10  -3     2098.12     2078.84    569.36 o 
  -2 -10  -3    35685.91    35561.10   1740.75 o 
  -1 -10  -3     1854.31     1835.12    474.47 o 
   0 -10  -3     7418.38     8406.61    716.63 o 
   1 -10  -3    40651.28    42210.89   1745.41 o 
   2 -10  -3    14613.26    15655.83    894.49 o 
   3 -10  -3     7840.68     7843.47    585.95 o 
   4 -10  -3    40680.99    41200.25   1544.74 o 
   5 -10  -3    39068.11    38547.91   1477.85 o 
   6 -10  -3     6573.14     6399.67    318.70 o 
   7 -10  -3     7855.42     7891.55    381.39 o 
   8 -10  -3    77704.05    77649.85   1686.70 o 
   9 -10  -3     1553.80     1181.76    324.61 o 
  10 -10  -3     2141.43     2593.75    408.09 o 
  11 -10  -3    52563.69    51864.59   1891.64 o 
  12 -10  -3     4960.07     4909.04    526.84 o 
  13 -10  -3     8814.63     9417.38    468.41 o 
  14 -10  -3    13264.24    12582.94    826.56 o 
  15 -10  -3    11033.92    10129.72    767.96 o 
  16 -10  -3     4731.70     5208.24    606.18 o 
  -5  -9  -3     2030.21     2050.32    624.84 o 
  -4  -9  -3    14369.29    15260.70   1161.02 o 
  -3  -9  -3     1458.87     1376.73    500.39 o 
  -2  -9  -3     1401.02     1459.70    443.35 o 
  -1  -9  -3    18290.01    18173.35   1117.46 o 
   0  -9  -3     3495.57     2449.07    454.24 o 
   1  -9  -3     2819.75     2416.41    413.28 o 
   2  -9  -3    15926.17    16753.58    876.85 o 
   3  -9  -3    20672.42    20901.92    960.34 o 
   4  -9  -3     3232.09     3713.80    359.35 o 
   5  -9  -3     6031.16     5714.85    425.20 o 
   6  -9  -3    29663.26    29701.96    773.55 o 
   7  -9  -3     1449.29     1780.07    156.08 o 
   8  -9  -3     3886.68     3315.08    349.76 o 
   9  -9  -3    33381.43    31927.16   1335.76 o 
  10  -9  -3     6829.02     7015.36    563.14 o 
  11  -9  -3      477.72      511.80    256.68 o 
  12  -9  -3     7810.60     7514.19    608.77 o 
  13  -9  -3    11481.75    11403.93    504.67 o 
  15  -9  -3      881.22     1181.76    368.68 o 
  16  -9  -3    10806.63    11513.19    865.97 o 
  -6  -8  -3     6718.77     7516.27    973.82 o 
  -5  -8  -3    11006.77     9123.75    993.53 o 
  -4  -8  -3     9229.92     8558.02    893.45 o 
  -3  -8  -3    11421.00     9540.66    911.60 o 
  -2  -8  -3    13610.52    12804.36    958.27 o 
  -1  -8  -3    13759.53    13308.38    910.56 o 
   0  -8  -3    22056.63    22313.39   1159.98 o 
   1  -8  -3    15089.09    14954.24    846.26 o 
   2  -8  -3     9402.55    10132.31    627.44 o 
   3  -8  -3    41043.13    40624.67   1489.77 o 
   4  -8  -3    13777.73    14239.17    674.10 o 
   5  -8  -3     2741.84     2643.96    308.53 o 
   6  -8  -3    45454.52    46917.54   1057.60 o 
   7  -8  -3    16384.59    17435.13    495.25 o 
   8  -8  -3     5349.61     5870.06    420.80 o 
   9  -8  -3    15612.25    16746.32    861.30 o 
  10  -8  -3    21412.24    21629.95   1017.90 o 
  11  -8  -3     5339.83     5728.34    521.13 o 
  12  -8  -3      397.31      207.93    154.78 o 
  13  -8  -3    19155.75    19259.67   1247.87 o 
  14  -8  -3     2369.40     2947.91    467.21 o 
  15  -8  -3     4970.41     5388.69    598.40 o 
  16  -8  -3    10157.12    10097.57    828.63 o 
  -7  -7  -3     6718.53     6136.95    923.01 o 
  -6  -7  -3     2171.82     2003.65    608.25 o 
  -5  -7  -3     1585.95     1660.89    524.76 o 
  -4  -7  -3    11870.00    10790.86    959.30 o 
  -3  -7  -3     1349.61     1266.25    218.05 o 
  -2  -7  -3     6520.45     6197.29    354.84 o 
  -1  -7  -3     6672.27     6812.27    325.60 o 
   0  -7  -3     5100.79     5765.88    271.98 o 
   1  -7  -3    42874.14    42316.67   1632.89 o 
   2  -7  -3     1184.81      896.56    235.42 o 
   3  -7  -3    20272.38    21356.16    889.82 o 
   4  -7  -3    60300.21    61928.45   1946.61 o 
   5  -7  -3    38657.48    41684.31    950.81 o 
   6  -7  -3     4571.19     4714.30    208.24 o 
   7  -7  -3    23170.02    24386.87    615.90 o 
   8  -7  -3    85479.45    83583.81   2645.60 o 
   9  -7  -3     4500.05     4103.22    425.72 o 
  10  -7  -3     8241.81     7868.36    583.88 o 
  11  -7  -3    97540.36    97994.83   2202.35 o 
  12  -7  -3     2608.22     2980.25    271.68 o 
  13  -7  -3     3403.21     3881.87    311.93 o 
  14  -7  -3    58991.34    55811.21   2138.47 o 
  15  -7  -3    11009.71    11553.12    862.85 o 
  16  -7  -3     9173.49     9693.11    815.67 o 
  -7  -6  -3     2691.87     2993.03    705.74 o 
  -6  -6  -3    21002.70    22029.99   1560.55 o 
  -5  -6  -3     2263.69     2688.99    340.10 o 
  -4  -6  -3    11409.76    11200.76    560.16 o 
  -3  -6  -3    35344.43    36128.64   1058.20 o 
  -2  -6  -3    22738.65    24875.79    753.90 o 
  -1  -6  -3    14904.35    14768.80    564.17 o 
   0  -6  -3    41483.36    41630.75   1003.74 o 
   1  -6  -3   121136.62   124451.20   2530.22 o 
   2  -6  -3    19886.43    21651.21    898.11 o 
   3  -6  -3    12946.96    13020.59    602.55 o 
   4  -6  -3   210506.64   214810.75   5960.12 o 
   5  -6  -3      983.35      782.71    159.45 o 
   6  -6  -3      251.40      372.03    141.04 o 
   7  -6  -3   140662.83   146453.94   4106.34 o 
   8  -6  -3    34811.48    35227.68   1333.17 o 
   9  -6  -3    11100.75    10535.22    650.25 o 
  10  -6  -3    56253.50    57097.76   1902.53 o 
  11  -6  -3    56441.77    55722.70   2103.47 o 
  12  -6  -3     8044.13     8104.45    482.24 o 
  13  -6  -3     9131.87     9305.54    471.99 o 
  14  -6  -3    34698.11    35776.30   1585.18 o 
  15  -6  -3     4694.77     4739.99    613.95 o 
  -8  -5  -3    15121.86    15589.50    827.78 o 
  -7  -5  -3     1470.00     1537.89    331.51 o 
  -6  -5  -3     6257.56     7140.71    938.56 o 
  -5  -5  -3    13347.24    12758.76    624.49 o 
  -4  -5  -3      906.93      579.88    326.68 o 
  -3  -5  -3    14663.45    14518.73   1282.10 o 
  -2  -5  -3    17262.88    16993.74    596.69 o 
  -1  -5  -3    11995.64    11765.71    442.00 o 
   0  -5  -3    18025.53    18401.31    534.84 o 
   1  -5  -3      349.75      484.39     79.70 o 
   2  -5  -3    19314.80    20338.26    800.11 o 
   3  -5  -3     2615.91     3110.22    250.97 o 
   4  -5  -3     2717.99     2752.98    201.71 o 
   5  -5  -3    26223.61    28186.40   1009.60 o 
   6  -5  -3     1268.78     1110.72    250.46 o 
   7  -5  -3    16086.95    15443.74    787.67 o 
   8  -5  -3    10032.66     9801.49    604.62 o 
   9  -5  -3    14914.22    15176.95   1161.53 o 
  10  -5  -3     7912.24     8810.01    760.18 o 
  11  -5  -3     1613.32     1941.52    243.26 o 
  12  -5  -3    12364.40    13693.41    577.87 o 
  13  -5  -3      283.23      388.84    194.97 o 
  14  -5  -3     1087.97      202.75    280.01 o 
  15  -5  -3     4723.51     4026.48    596.32 o 
  -9  -4  -3     9906.37     9598.49    701.69 o 
  -8  -4  -3     7208.35     7892.40    614.62 o 
  -7  -4  -3     4926.85     4407.34    453.21 o 
  -6  -4  -3    11900.10    11496.81    634.68 o 
  -5  -4  -3    22106.97    22118.79   1744.12 o 
  -4  -4  -3     7221.93     8008.85    464.01 o 
  -3  -4  -3    12124.14    11835.31    523.03 o 
  -2  -4  -3    32649.48    32692.91    922.57 o 
  -1  -4  -3    23471.94    23704.89    705.30 o 
   0  -4  -3    14343.57    13915.01    457.59 o 
   1  -4  -3    10252.32    10433.24    360.89 o 
   2  -4  -3    23109.86    23529.35    527.83 o 
   3  -4  -3    11388.09    11287.11    443.87 o 
   4  -4  -3     8588.94     9585.00    315.15 o 
   5  -4  -3    21593.47    21853.44    855.08 o 
   7  -4  -3     1318.32     1088.42    250.97 o 
   8  -4  -3     4473.58     4917.63    461.50 o 
   9  -4  -3    31851.11    32201.43    984.19 o 
  10  -4  -3      165.20      453.28    278.72 o 
  11  -4  -3      841.23      983.07    204.37 o 
  12  -4  -3    12492.36    12355.64    558.30 o 
  13  -4  -3     2114.26     2744.37    310.23 o 
  14  -4  -3     5665.85     4341.75    624.32 o 
  15  -4  -3     3707.32     3245.56    581.80 o 
  -9  -3  -3     3099.43     3163.14    485.46 o 
  -8  -3  -3     9473.63     9065.09   1689.93 o 
  -7  -3  -3    10261.60     8943.72    599.08 o 
  -6  -3  -3     2916.80     2391.04    350.92 o 
  -5  -3  -3    11415.11    10688.81    570.48 o 
  -4  -3  -3    13723.07    13412.14    594.55 o 
  -3  -3  -3     5479.11     4726.17    342.43 o 
  -2  -3  -3     1028.80      977.79    175.77 o 
  -1  -3  -3    39787.90    38761.58   1032.48 o 
   0  -3  -3     6607.58     6989.01    315.21 o 
   1  -3  -3    12529.25    13026.46    384.24 o 
   2  -3  -3    68555.73    68808.98   2071.58 o 
   3  -3  -3    10409.65    11304.74    384.24 o 
   4  -3  -3    66934.20    67252.32   1990.16 o 
   6  -3  -3     1471.19     1686.30    259.79 o 
   7  -3  -3   111168.31   114660.73   2336.54 o 
   8  -3  -3     2478.67     2487.49    208.40 o 
   9  -3  -3    11450.96    11382.61    442.76 o 
  10  -3  -3    68185.71    68803.81   1626.18 o 
  11  -3  -3    17260.33    18627.26    653.22 o 
  12  -3  -3    15884.61    15705.29    624.69 o 
  13  -3  -3    18902.46    19568.61   1037.60 o 
  14  -3  -3    29949.48    33335.00   1573.78 o 
  15  -3  -3     8794.57    11183.92    917.82 o 
 -10  -2  -3     8595.21     8218.55    702.74 o 
  -9  -2  -3      695.63      781.11    328.37 o 
  -8  -2  -3     8965.26     7618.43    596.54 o 
  -7  -2  -3    14869.59    13758.91    731.20 o 
  -6  -2  -3    22473.46    21338.31   1297.65 o 
  -5  -2  -3    15249.46    14220.16    663.83 o 
  -4  -2  -3    13233.05    13509.75    921.45 o 
  -3  -2  -3   112879.84   109601.33   2557.03 o 
  -2  -2  -3     2552.36     2251.44    236.74 o 
  -1  -2  -3      917.64      887.83     71.25 o 
   0  -2  -3   195909.78   186769.09   3779.51 o 
   1  -2  -3    29427.90    29591.64    988.86 o 
   3  -2  -3   294854.78   283964.47   5268.33 o 
   4  -2  -3    75105.13    76181.68   3448.82 o 
   5  -2  -3     4909.21     5036.60    387.87 o 
   6  -2  -3    93920.87    92895.20   1937.75 o 
   7  -2  -3   185208.08   187024.41   3623.05 o 
   8  -2  -3    11995.88     9941.49    508.69 o 
   9  -2  -3    18953.49    20397.81    895.00 o 
  10  -2  -3   136723.33   137163.89   2876.93 o 
  11  -2  -3     8810.45     8976.79    677.99 o 
  12  -2  -3     6157.25     6098.61    402.91 o 
  13  -2  -3    66034.59    66866.24   3114.62 o 
  14  -2  -3    11487.20    11535.49    879.97 o 
 -10  -1  -3    13835.51    14670.71    872.29 o 
  -9  -1  -3     5254.00     4512.33    948.41 o 
  -8  -1  -3     1458.11     1251.23    316.18 o 
  -7  -1  -3    42547.25    42820.68   1410.49 o 
  -6  -1  -3     1063.96      936.07    246.72 o 
  -5  -1  -3     7990.38     7242.46    704.70 o 
  -4  -1  -3    75303.66    78542.73   3128.11 o 
  -3  -1  -3     9631.59     9813.48    476.46 o 
  -2  -1  -3    20451.55    20243.83    496.00 o 
  -1  -1  -3    72516.91    74706.19   1724.63 o 
   0  -1  -3   125534.67   126325.16   3600.76 o 
   3  -1  -3   127937.48   126098.05   3441.56 o 
   4  -1  -3      335.10      450.21    223.75 o 
   5  -1  -3     9758.44    10244.57    423.65 o 
   6  -1  -3    46216.84    46815.76   1047.01 o 
   7  -1  -3     9838.50    10157.24    376.28 o 
   8  -1  -3    12230.81    11915.38    435.50 o 
   9  -1  -3    13350.26    13487.12    493.88 o 
  10  -1  -3     8283.05     8135.93    409.33 o 
  11  -1  -3     4395.82     4245.00    325.04 o 
  12  -1  -3        3.10      -81.25    170.34 o 
  13  -1  -3     6146.56     7818.58    677.73 o 
  14  -1  -3      513.92      304.38    289.87 o 
 -11   0  -3     1365.82      955.19    630.55 o 
 -10   0  -3     2882.30     1909.93    414.88 o 
  -9   0  -3    16549.45    16558.66    870.70 o 
  -8   0  -3     2221.34     1392.24    331.05 o 
  -7   0  -3      917.13      610.36    242.07 o 
  -6   0  -3    30443.86    30679.28    854.75 o 
  -5   0  -3    18149.51    19064.89    475.67 o 
  -4   0  -3     1278.66     1225.69    134.97 o 
  -3   0  -3    24864.48    23932.77    575.59 o 
  -2   0  -3    38353.02    40087.28   1634.19 o 
  -1   0  -3     8252.31     8744.34    258.07 o 
   2   0  -3    15707.44    16627.48    601.77 o 
   3   0  -3     1230.81     1415.30    118.23 o 
   4   0  -3    13157.06    13584.02    376.20 o 
   5   0  -3    38512.69    38618.96    870.73 o 
   6   0  -3     5036.72     4899.21    692.51 o 
   7   0  -3     4612.37     5038.84    288.57 o 
   8   0  -3    22759.40    22907.94    667.85 o 
   9   0  -3     2906.61     3273.79    249.76 o 
  10   0  -3     1133.42     1279.39    202.57 o 
  11   0  -3     5311.66     5400.90    364.20 o 
  12   0  -3     6797.66     7417.36    483.54 o 
  13   0  -3     1431.70     1316.58    357.28 o 
  14   0  -3       96.02      164.38    263.42 o 
 -11   1  -3     6127.60     6545.59    623.09 o 
 -10   1  -3     5908.95     5411.09    556.47 o 
  -9   1  -3    12775.58    13260.70    759.44 o 
  -8   1  -3    23323.65    22786.22   1951.79 o 
  -7   1  -3     4207.54     3756.44    218.12 o 
  -6   1  -3     8675.82     8776.26    687.51 o 
  -5   1  -3    51771.09    52203.09   1982.41 o 
  -4   1  -3    11958.93    11997.60    407.18 o 
  -3   1  -3     5125.10     4803.93    280.71 o 
  -2   1  -3    23011.22    24296.02    691.10 o 
  -1   1  -3    15772.63    16526.58    476.80 o 
   0   1  -3    49614.10    51551.21   1043.32 o 
   1   1  -3    37335.32    39207.77    903.27 o 
   2   1  -3    69583.71    71740.15   1383.24 o 
   3   1  -3    60326.07    59910.06   1219.00 o 
   4   1  -3     5245.56     6180.46    310.09 o 
   5   1  -3    30309.11    30481.52    713.30 o 
   6   1  -3    24206.20    23826.18   1052.38 o 
   7   1  -3    31400.13    31997.99    809.73 o 
   8   1  -3    22611.80    22116.07    660.68 o 
   9   1  -3     9623.91     9997.38    434.36 o 
  10   1  -3    38012.36    38082.20   1062.19 o 
  11   1  -3     5234.60     5040.35    438.17 o 
  12   1  -3     2103.73     2351.75    306.25 o 
  13   1  -3    25860.49    26024.59   1319.17 o 
 -12   2  -3     4627.05     4580.97    613.95 o 
 -11   2  -3     1611.44     1032.22    340.88 o 
 -10   2  -3     8658.22     7846.48    614.86 o 
  -9   2  -3     6288.77     7056.10    556.04 o 
  -8   2  -3      319.49      115.09    205.25 o 
  -7   2  -3    51446.47    51643.56   1126.42 o 
  -6   2  -3      215.72      237.55    127.61 o 
  -5   2  -3     1743.62     1474.71    210.96 o 
  -4   2  -3    98237.76    95268.11   2167.49 o 
  -3   2  -3    23284.96    23647.12    691.45 o 
  -2   2  -3     5407.73     5914.71    255.04 o 
  -1   2  -3   162273.00   158889.30   3034.98 o 
   0   2  -3   142007.20   143445.42   2702.70 o 
   1   2  -3     7845.69     7899.53    210.72 o 
   2   2  -3   161555.41   158570.75   2953.49 o 
   3   2  -3   122769.63   119134.74   2277.05 o 
   4   2  -3     1579.42     1687.62    217.27 o 
   5   2  -3    41834.86    43302.34    977.38 o 
   6   2  -3   222942.03   220441.81   4251.44 o 
   7   2  -3    14628.51    14764.09    488.34 o 
   8   2  -3     5884.85     5797.83    309.78 o 
   9   2  -3    93418.89    95172.19   2099.68 o 
  10   2  -3    29175.69    29079.59   1220.91 o 
  11   2  -3    11560.66    12025.96    561.41 o 
  12   2  -3    30365.57    30619.01   1342.25 o 
  13   2  -3    27645.47    27404.43   1362.21 o 
 -12   3  -3     2231.49     2211.31    393.97 o 
 -11   3  -3    31646.14    32055.20   1213.29 o 
 -10   3  -3     3946.45     3846.01    493.65 o 
  -9   3  -3     8510.11     8664.25    575.00 o 
  -8   3  -3    41200.47    42576.25   1000.23 o 
  -7   3  -3    35383.80    35457.76   1046.25 o 
  -6   3  -3    13394.26    11982.23    853.78 o 
  -5   3  -3    41039.05    39549.58   1166.31 o 
  -4   3  -3   135160.44   127996.64   3459.97 o 
  -3   3  -3     7552.82     8130.20    361.26 o 
  -2   3  -3     1894.05     2645.30    360.73 o 
  -1   3  -3   218022.69   215112.83   3241.15 o 
   0   3  -3     7602.85     8307.04    327.20 o 
   1   3  -3      142.55      235.08     31.95 o 
   2   3  -3   112229.88   113427.58   1749.22 o 
   3   3  -3    36454.54    37157.45    649.02 o 
   4   3  -3     8633.42     9485.57    310.85 o 
   5   3  -3    40314.87    39841.17    929.48 o 
   6   3  -3    52293.70    52868.21   1466.96 o 
   7   3  -3     7999.26     7837.04    541.36 o 
   8   3  -3     3638.14     3629.96    272.49 o 
   9   3  -3    35752.71    35281.07   1003.45 o 
  10   3  -3     1464.23     1526.26    375.94 o 
  11   3  -3     1627.70     1325.73    250.44 o 
  12   3  -3    12351.38    13180.66    649.20 o 
 -12   4  -3      803.13      607.39    297.12 o 
 -11   4  -3     1217.12     1216.06    295.48 o 
 -10   4  -3    13365.65    13885.31    713.07 o 
  -9   4  -3     2254.87     2092.63    225.67 o 
  -8   4  -3     3692.69     4097.70    277.56 o 
  -7   4  -3     6397.48     6673.06    905.37 o 
  -6   4  -3    23509.21    22123.35    791.24 o 
  -5   4  -3     4631.07     4554.16    372.98 o 
  -4   4  -3     1353.11     1406.26    236.97 o 
  -3   4  -3    34068.11    33726.43    695.55 o 
  -2   4  -3      405.36      309.69     72.14 o 
  -1   4  -3     1344.60     1341.27    109.56 o 
   0   4  -3    16303.08    16224.09    320.77 o 
   1   4  -3     3928.32     3588.45    116.98 o 
   2   4  -3     1295.38     1422.44    143.84 o 
   3   4  -3    18759.01    19791.22    404.80 o 
   4   4  -3    11979.92    11784.29    416.87 o 
   5   4  -3     3438.20     3301.22    151.71 o 
   6   4  -3     2957.66     2838.25    147.53 o 
   7   4  -3     4592.23     4792.75    284.38 o 
   8   4  -3     2716.54     2852.07    261.88 o 
   9   4  -3     2616.58     2550.07    273.78 o 
  10   4  -3      800.07      808.51    226.34 o 
  11   4  -3      985.40     1149.15    261.87 o 
 -13   5  -3     9558.47    10472.43    661.44 o 
 -12   5  -3     4968.64     4985.21    474.28 o 
 -11   5  -3     5528.25     5823.67    487.97 o 
 -10   5  -3    12113.72    11755.49    466.13 o 
  -9   5  -3    20288.83    19422.26    598.75 o 
  -8   5  -3     4841.59     4678.79    356.07 o 
  -7   5  -3     8840.32     8018.65    453.22 o 
  -6   5  -3    39805.53    38736.75   1184.09 o 
  -5   5  -3     6304.89     6278.67   1000.53 o 
  -4   5  -3     6111.07     6270.77    230.83 o 
  -3   5  -3    23163.73    22745.35    513.29 o 
  -2   5  -3    39314.64    39967.57    776.73 o 
  -1   5  -3     1116.44      933.73    117.92 o 
   0   5  -3     7495.46     7693.15    291.12 o 
   1   5  -3    31364.71    30377.53    669.55 o 
   2   5  -3     4366.07     4311.35    211.89 o 
   3   5  -3     3142.41     3228.37    148.97 o 
   4   5  -3    20492.05    20796.67    454.00 o 
   5   5  -3     2536.48     2596.08    146.83 o 
   6   5  -3    21178.94    21138.35    489.55 o 
   7   5  -3     6459.36     6197.31    356.17 o 
   8   5  -3     1049.82     1229.12    209.67 o 
   9   5  -3    18724.53    18233.42    699.88 o 
  10   5  -3      904.90      598.31    449.58 o 
  11   5  -3     3727.29     4360.88    438.69 o 
 -13   6  -3     4059.89     4329.30    444.74 o 
 -12   6  -3     1614.91     1294.68    400.83 o 
 -11   6  -3     9288.37     9211.53    419.64 o 
 -10   6  -3     1230.90     1144.07    191.28 o 
  -9   6  -3     5704.71     5508.10    395.17 o 
  -8   6  -3    17772.96    17334.75    691.03 o 
  -7   6  -3     2377.54     2236.62    290.56 o 
  -6   6  -3    16571.99    15368.03    975.90 o 
  -5   6  -3    24877.56    25598.03    599.82 o 
  -4   6  -3    60634.98    61210.09   1167.91 o 
  -3   6  -3     4581.92     4480.29    288.83 o 
  -2   6  -3    10511.75     9280.22    371.28 o 
  -1   6  -3   131283.34   128628.36   2267.13 o 
   0   6  -3     4198.50     4567.56    331.03 o 
   1   6  -3      577.66      760.88     83.36 o 
   2   6  -3   179153.83   176983.19   2820.31 o 
   3   6  -3    21354.93    22370.19    489.55 o 
   4   6  -3     4282.44     4594.15    196.49 o 
   5   6  -3    87523.69    85850.34   3080.96 o 
   6   6  -3    48054.27    48641.08   1283.63 o 
   7   6  -3     7534.29     7980.61    444.39 o 
   8   6  -3    30886.01    29433.74    938.90 o 
   9   6  -3    52603.13    53484.63   1451.63 o 
  10   6  -3     7106.75     9241.19   1483.81 o 
 -13   7  -3     4566.44     4332.50    432.02 o 
 -12   7  -3    17390.56    17589.34   1071.57 o 
 -11   7  -3    27621.44    27002.20    756.54 o 
 -10   7  -3     4411.07     4333.46    296.47 o 
  -9   7  -3    14260.92    12603.35    596.52 o 
  -8   7  -3   110629.21   103199.21   2464.14 o 
  -7   7  -3     2998.02     2939.52    341.27 o 
  -6   7  -3     4064.14     4121.83    213.19 o 
  -5   7  -3   166221.69   164767.19   2792.81 o 
  -4   7  -3    18677.60    18746.79    493.47 o 
  -3   7  -3      479.17      696.43    235.28 o 
  -2   7  -3   207286.59   204991.91   4215.54 o 
  -1   7  -3   111739.36   113770.74   1873.30 o 
   0   7  -3     5668.22     6096.93    262.63 o 
   1   7  -3    76637.17    75260.66   1327.01 o 
   2   7  -3   131092.09   129714.17   2142.95 o 
   3   7  -3     1862.19     1896.60    142.84 o 
   4   7  -3    19782.01    19814.71    489.24 o 
   5   7  -3    96262.34    95955.89   2214.70 o 
   6   7  -3     3487.70     3400.01    278.98 o 
   7   7  -3     2803.65     3022.14    291.63 o 
   8   7  -3    37241.63    36053.83   1095.99 o 
   9   7  -3     6865.91     6763.62    668.14 o 
 -13   8  -3      540.94      432.35    225.83 o 
 -12   8  -3    15606.13    16233.53    938.55 o 
 -11   8  -3      264.70      408.03    152.69 o 
 -10   8  -3     4234.78     4383.13    375.89 o 
  -9   8  -3    13933.35    13830.53    628.85 o 
  -8   8  -3     5730.98     5188.28    664.51 o 
  -7   8  -3    18507.44    18047.28    499.14 o 
  -6   8  -3     3665.15     4017.69    345.77 o 
  -5   8  -3    12970.39    13936.18    553.51 o 
  -4   8  -3    14089.86    14033.13    429.03 o 
  -3   8  -3      239.27      217.66     88.97 o 
  -2   8  -3    22566.57    21733.69    678.58 o 
  -1   8  -3     4486.28     4474.17    209.78 o 
   0   8  -3     6641.98     6578.24    239.78 o 
   1   8  -3     9435.71     9482.41    298.40 o 
   2   8  -3     4228.53     4242.72    206.70 o 
   3   8  -3     4738.64     4555.13    223.72 o 
   4   8  -3     1757.75     1603.21    158.57 o 
   5   8  -3     5344.34     4890.45    325.54 o 
   6   8  -3     3117.10     3380.74    295.04 o 
   7   8  -3      799.09     1079.13    240.34 o 
   8   8  -3     3796.12     3816.88    352.48 o 
   9   8  -3     1238.67      989.08    399.54 o 
 -13   9  -3     6083.82     6433.42    460.37 o 
 -12   9  -3     2661.14     2679.33    255.34 o 
 -11   9  -3    10261.95     9613.40    658.03 o 
 -10   9  -3    20880.49    20288.77    792.68 o 
  -9   9  -3    13159.35    12992.95    818.26 o 
  -8   9  -3     5390.09     5320.20    787.67 o 
  -7   9  -3    35644.66    36479.89    851.82 o 
  -6   9  -3    22615.88    22526.62    781.34 o 
  -5   9  -3     6246.00     6332.60    296.06 o 
  -4   9  -3    19577.75    19662.60    544.10 o 
  -3   9  -3    38896.50    39191.42   1016.64 o 
  -2   9  -3    17531.37    15671.81    624.07 o 
  -1   9  -3     4033.92     3987.91    197.86 o 
   0   9  -3    25205.00    24840.04    572.42 o 
   1   9  -3    14317.43    13883.15    399.49 o 
   2   9  -3     2533.10     2844.74    184.19 o 
   3   9  -3     4438.40     4267.57    232.55 o 
   4   9  -3    11379.17    11030.87    482.81 o 
   5   9  -3     4305.31     4299.57    323.65 o 
   6   9  -3       99.90      125.42    172.42 o 
   7   9  -3     8899.48     8955.56    495.94 o 
   8   9  -3     4318.77     4926.10    455.02 o 
 -13  10  -3     6985.93     6636.38    471.10 o 
 -12  10  -3      205.53      465.59    159.14 o 
 -11  10  -3     3987.38     3646.61    369.40 o 
 -10  10  -3    10702.97    10837.96    580.63 o 
  -9  10  -3      950.37      816.46    228.93 o 
  -8  10  -3     7731.54     7382.93    323.89 o 
  -7  10  -3    11707.10    12311.74    448.83 o 
  -6  10  -3     2767.50     3157.46    246.19 o 
  -5  10  -3    28975.66    28858.43    729.87 o 
  -4  10  -3     1321.21     1255.06    159.18 o 
  -3  10  -3     7230.91     7812.51    311.83 o 
  -2  10  -3    45357.31    45717.42    919.43 o 
  -1  10  -3    17778.55    18286.18    639.41 o 
   0  10  -3     3999.61     4025.73    213.48 o 
   1  10  -3    31874.83    33144.74    842.34 o 
   2  10  -3    34876.63    35594.53    788.80 o 
   3  10  -3     3108.36     3833.52    231.26 o 
   4  10  -3    10884.45    11218.01   1021.27 o 
   5  10  -3    47124.75    46954.54   3162.07 o 
   6  10  -3     3381.14     4228.79    372.05 o 
   7  10  -3     2143.33     2543.83    315.88 o 
 -13  11  -3     2341.85     2263.95    322.10 o 
 -12  11  -3    41349.56    41296.32   1264.05 o 
 -11  11  -3     1703.38     1697.26    302.78 o 
 -10  11  -3     1888.23     2537.99    329.31 o 
  -9  11  -3    70011.02    66489.49   1788.54 o 
  -8  11  -3    24980.82    24127.42    714.55 o 
  -7  11  -3     1077.23      990.79    177.76 o 
  -6  11  -3    73711.08    72466.70   1583.85 o 
  -5  11  -3    73988.83    74259.88   1469.90 o 
  -4  11  -3      274.88       57.72    124.26 o 
  -3  11  -3    42210.94    40633.28    934.55 o 
  -2  11  -3   121533.14   121123.01   2296.38 o 
  -1  11  -3     4739.48     4796.20    243.73 o 
   0  11  -3    11680.13    11437.00    386.28 o 
   1  11  -3    89339.97    89874.93   1628.23 o 
   2  11  -3    14956.30    15493.96    690.69 o 
   3  11  -3     4045.56     4676.92    323.46 o 
   4  11  -3    55612.34    52544.26   1376.79 o 
   5  11  -3    18376.89    19104.42    711.09 o 
   6  11  -3     2984.25     4171.52    365.42 o 
 -13  12  -3    10306.71    10837.41    592.43 o 
 -12  12  -3     7538.57     7733.22    611.36 o 
 -11  12  -3     2565.24     2471.68    335.03 o 
 -10  12  -3     3660.70     3444.33    411.72 o 
  -9  12  -3    23542.71    22238.89   1305.17 o 
  -8  12  -3     1751.66     1515.50    193.10 o 
  -7  12  -3      237.12       -3.35    123.20 o 
  -6  12  -3    35783.85    35926.39   1113.49 o 
  -5  12  -3     2198.02     2508.21    223.67 o 
  -4  12  -3     1609.13     1911.53    193.28 o 
  -3  12  -3    16324.27    16608.60    658.34 o 
  -2  12  -3     6106.50     7002.95    306.57 o 
  -1  12  -3     4070.07     3829.69    237.50 o 
   0  12  -3     8772.33     8655.51    340.63 o 
   1  12  -3    13344.00    15007.86    610.55 o 
   2  12  -3     2150.06     1792.42    226.10 o 
   3  12  -3      724.41      856.78    200.70 o 
   4  12  -3     6938.46     8580.76    464.56 o 
   5  12  -3     1186.88     1250.69    259.79 o 
 -13  13  -3       21.95      -54.18    303.87 o 
 -12  13  -3     5081.06     4646.13    420.27 o 
 -11  13  -3     9107.61     8600.34    568.06 o 
 -10  13  -3     2606.00     3298.18    363.14 o 
  -9  13  -3     7755.91     7332.22    985.75 o 
  -8  13  -3    14355.57    14597.33    513.84 o 
  -7  13  -3     7136.64     7379.52    369.84 o 
  -6  13  -3    10187.26    10430.01    430.45 o 
  -5  13  -3    11101.86    11173.95    429.50 o 
  -4  13  -3    10955.47    10865.16    553.20 o 
  -3  13  -3    15124.57    15844.03    669.89 o 
  -2  13  -3     7995.69     8852.98    359.16 o 
  -1  13  -3     9101.10     8482.55    349.34 o 
   0  13  -3    11888.46    12060.87    424.61 o 
   1  13  -3    12329.53    13985.33    471.99 o 
   2  13  -3      909.54      518.97    177.78 o 
   3  13  -3     5808.31     5718.31    393.06 o 
   4  13  -3     8460.66    10868.39    545.80 o 
 -12  14  -3     1312.06     1469.80    288.71 o 
 -11  14  -3    10397.07    10464.71    575.43 o 
 -10  14  -3     8226.94     8249.98    508.47 o 
  -9  14  -3     1346.87     1580.85    270.16 o 
  -8  14  -3     5818.86     5803.78    403.15 o 
  -7  14  -3    13865.05    14706.00    666.97 o 
  -6  14  -3     3771.09     5218.36    422.59 o 
  -5  14  -3     1231.75     1508.93    310.09 o 
  -4  14  -3    11605.52    12347.22    747.22 o 
  -3  14  -3     7295.41     9350.39    531.17 o 
  -2  14  -3     8441.47     9049.94    529.17 o 
  -1  14  -3     4629.71     4805.14    413.66 o 
   0  14  -3     2381.14     3008.81    355.11 o 
   1  14  -3    19002.20    19248.80   1166.72 o 
   2  14  -3      570.28     1213.91    415.87 o 
 -12  15  -3     9976.30    10125.36   1122.64 o 
 -11  15  -3      714.50      697.98    322.79 o 
 -10  15  -3    12219.65    11832.09    900.71 o 
  -9  15  -3    32467.75    29513.86   1488.22 o 
  -8  15  -3      137.66      345.89    187.63 o 
  -7  15  -3     8759.63     9173.25    539.97 o 
  -6  15  -3    58975.43    56606.45   1585.18 o 
  -5  15  -3     2826.92     2785.66    337.85 o 
  -4  15  -3     2091.73     1497.10    279.54 o 
  -3  15  -3    60505.07    59766.25   1650.53 o 
  -2  15  -3    15419.95    16612.86    740.99 o 
  -1  15  -3     1763.88     1591.27    290.09 o 
   0  15  -3    36591.66    35408.65   1687.85 o 
   1  15  -3    24621.04    24763.50   1397.47 o 
 -11  16  -3     1107.38     1237.76    406.02 o 
 -10  16  -3    31587.99    30673.33   1497.03 o 
  -9  16  -3     6209.76     6886.24    702.11 o 
  -8  16  -3      184.69      529.28    219.43 o 
  -7  16  -3    25604.30    24887.18    931.45 o 
  -6  16  -3    12692.87    13451.58    660.82 o 
  -5  16  -3       65.98      104.98    182.28 o 
  -4  16  -3    10937.41    10518.01    812.04 o 
  -3  16  -3    20620.00    24148.47    904.35 o 
  -2  16  -3      216.19      300.28    214.42 o 
  -1  16  -3     1961.52     2039.43    490.02 o 
 -10  17  -3     2868.26     3011.17    544.47 o 
  -9  17  -3     5240.51     4936.00    621.73 o 
  -8  17  -3     4793.02     5437.30    447.65 o 
  -7  17  -3     4206.38     5842.42    549.40 o 
  -6  17  -3     8941.13    11810.56    648.44 o 
  -5  17  -3     6437.60     6050.41    466.76 o 
  -4  17  -3     5246.25     6009.76    472.98 o 
   5 -17  -2      221.29      291.94    311.64 o 
   6 -17  -2      764.83      398.24    296.09 o 
   7 -17  -2     3060.44     2815.17    478.10 o 
   8 -17  -2      598.47      634.18    347.42 o 
   9 -17  -2      628.99      653.36    350.02 o 
  10 -17  -2     1769.92     2312.70    470.32 o 
  11 -17  -2     1478.76     1960.61    442.83 o 
  12 -17  -2      228.26     -162.82    290.90 o 
   3 -16  -2     2235.00     1810.75    471.35 o 
   4 -16  -2     1473.03     1184.87    384.76 o 
   5 -16  -2     2501.14     3111.77    473.95 o 
   6 -16  -2     2693.72     2100.61    422.61 o 
   7 -16  -2     1031.09     1152.20    361.42 o 
   8 -16  -2     2126.86     1350.80    381.13 o 
   9 -16  -2     2010.69     1603.33    403.94 o 
  10 -16  -2     1991.85     1587.78    405.50 o 
  11 -16  -2     3296.87     1990.16    431.95 o 
  12 -16  -2     1611.06     1961.65    414.83 o 
  13 -16  -2     1347.80     1691.48    415.87 o 
   1 -15  -2     3009.87     2896.58    571.43 o 
   2 -15  -2      929.05      593.73    364.02 o 
   3 -15  -2     5665.09     6721.86    676.70 o 
   4 -15  -2     5841.60     5042.30    584.92 o 
   5 -15  -2     1600.84     1506.88    354.68 o 
   6 -15  -2     4944.18     4712.95    424.95 o 
   7 -15  -2    11600.69    11287.63    773.66 o 
   8 -15  -2     1425.33     2256.70    418.46 o 
   9 -15  -2     1184.65     1113.31    359.87 o 
  10 -15  -2    14599.00    13641.29    884.11 o 
  11 -15  -2     2468.00     2702.12    449.06 o 
  12 -15  -2     1738.11     3264.74    478.10 o 
  13 -15  -2     8663.68     8065.40    680.85 o 
  14 -15  -2     2354.58     3240.37    480.69 o 
   0 -14  -2     4389.27     4301.83    650.77 o 
   1 -14  -2      968.74      919.89    395.65 o 
   2 -14  -2     2495.13     2599.97    501.95 o 
   3 -14  -2    11126.07    11438.00    840.56 o 
   4 -14  -2     1932.10     1622.52    381.65 o 
   5 -14  -2     1826.79     1803.49    370.76 o 
   6 -14  -2    16439.10    16604.26    635.70 o 
   7 -14  -2     2676.26     2732.60    278.83 o 
   8 -14  -2     2056.50     2036.32    385.80 o 
   9 -14  -2     6842.25     7088.99    626.92 o 
  10 -14  -2     5846.00     6778.90    625.36 o 
  11 -14  -2     5869.61     6783.05    624.84 o 
  12 -14  -2     2072.80     2497.30    427.80 o 
  13 -14  -2     4551.68     4182.04    511.28 o 
  14 -14  -2     4986.05     7049.58    632.62 o 
  15 -14  -2       44.59      123.41    261.86 o 
  -1 -13  -2     4360.15     3875.07    653.88 o 
   0 -13  -2     2106.79     2627.97    551.73 o 
   1 -13  -2     1245.60     1282.35    424.69 o 
   2 -13  -2     6994.82     7070.84    678.77 o 
   3 -13  -2      996.16     1008.05    343.79 o 
   4 -13  -2     1148.87      509.21    269.12 o 
   5 -13  -2     5183.15     5713.30    518.54 o 
   6 -13  -2     1683.03     1805.24    359.35 o 
   7 -13  -2     3353.23     4020.67    297.37 o 
   8 -13  -2     2128.58     2255.66    377.50 o 
   9 -13  -2     1441.76     1253.32    352.09 o 
  10 -13  -2     4871.91     5121.64    540.32 o 
  11 -13  -2      443.32      850.41    310.61 o 
  12 -13  -2      295.39      -67.93    222.45 o 
  13 -13  -2     2544.76     3748.54    487.95 o 
  14 -13  -2      538.44      829.15    340.16 o 
  15 -13  -2       77.50      543.43    318.38 o 
  -3 -12  -2      154.33      515.95    410.17 o 
  -2 -12  -2     4771.55     4178.41    676.70 o 
  -1 -12  -2      446.33      456.32    367.13 o 
   0 -12  -2      670.90      775.22    369.20 o 
   1 -12  -2     6431.21     6956.76    678.77 o 
   2 -12  -2      290.61     -128.08    256.68 o 
   3 -12  -2      697.64      439.21    283.64 o 
   4 -12  -2     9960.41    10314.84    692.25 o 
   5 -12  -2     1219.61      984.71    269.64 o 
   6 -12  -2     2761.99     2709.26    247.92 o 
   7 -12  -2    10692.47    11278.43    454.42 o 
   8 -12  -2      465.50      747.34    161.14 o 
   9 -12  -2     4264.01     4190.86    487.43 o 
  10 -12  -2     7265.89     7177.14    612.92 o 
  11 -12  -2      753.99      510.25    278.98 o 
  12 -12  -2     2619.42     2901.76    436.09 o 
  13 -12  -2     5016.75     5094.68    523.21 o 
  14 -12  -2     2265.21     1837.19    398.24 o 
  15 -12  -2     4041.59     4561.10    554.32 o 
  -4 -11  -2     1031.85     1136.64    535.14 o 
  -3 -11  -2     6400.03     6836.46    814.11 o 
  -2 -11  -2       66.20     -307.50    318.38 o 
  -1 -11  -2      511.36      785.07    385.80 o 
   0 -11  -2    17373.96    17440.65   1054.20 o 
   1 -11  -2     1195.13     1460.21    378.02 o 
   2 -11  -2      475.76      150.90    245.79 o 
   3 -11  -2    31242.13    30745.92   1351.32 o 
   4 -11  -2     4325.47     4247.90    445.43 o 
   5 -11  -2     1555.69     1313.47    283.64 o 
   6 -11  -2    16131.41    15872.57    564.69 o 
   7 -11  -2     6584.75     7317.37    355.72 o 
   8 -11  -2     5330.19     4845.85    291.42 o 
   9 -11  -2    16473.03    17734.66    937.52 o 
  10 -11  -2     8941.20     9055.82    646.62 o 
  11 -11  -2     8484.00     8776.33    652.84 o 
  12 -11  -2     3896.06     4946.37    518.02 o 
  13 -11  -2     9086.86     8874.33    677.73 o 
  14 -11  -2     3637.77     4456.35    528.39 o 
  15 -11  -2      563.66     1111.75    362.98 o 
  -5 -10  -2      455.78      398.24    473.95 o 
  -4 -10  -2     6987.47     6658.08    841.59 o 
  -3 -10  -2      146.31      -11.41    327.72 o 
  -2 -10  -2     1523.15     1514.14    436.09 o 
  -1 -10  -2    14860.46    14197.17    996.12 o 
   0 -10  -2      890.58     1100.86    354.68 o 
   1 -10  -2      574.62      792.33    323.57 o 
   2 -10  -2    24571.63    23654.34   1135.61 o 
   3 -10  -2     9419.18     9069.30    634.18 o 
   4 -10  -2     2717.96     2871.17    351.57 o 
   5 -10  -2    15944.83    17108.78    786.63 o 
   6 -10  -2     6587.24     7099.67    328.76 o 
   7 -10  -2     5768.20     5511.32    295.08 o 
   8 -10  -2     2632.74     2964.63    226.11 o 
   9 -10  -2    19217.02    19377.19    583.52 o 
  10 -10  -2     5576.23     6437.18    555.36 o 
  11 -10  -2     1450.81     1479.92    326.68 o 
  12 -10  -2     6832.62     7002.91    580.25 o 
  13 -10  -2     3517.24     4984.23    529.43 o 
  14 -10  -2     2981.95     4107.37    522.17 o 
  15 -10  -2     3429.80     2864.95    476.54 o 
  -6  -9  -2      524.05      532.02    456.84 o 
  -5  -9  -2     8254.88     8162.89    927.15 o 
  -4  -9  -2      364.56      442.83    384.24 o 
  -3  -9  -2      246.27       49.26    337.57 o 
  -2  -9  -2    19209.26    16640.02   1107.61 o 
  -1  -9  -2     1221.95     1204.57    380.61 o 
   0  -9  -2     1942.50     1461.77    367.65 o 
   1  -9  -2    19077.60    18557.07    985.23 o 
   2  -9  -2     6281.06     6580.82    535.14 o 
   3  -9  -2     3663.80     3556.16    381.13 o 
   4  -9  -2    16207.25    16450.75    794.41 o 
   5  -9  -2    26732.77    27949.53    739.88 o 
   6  -9  -2     6659.50     6764.71    302.20 o 
   7  -9  -2     1826.92     2149.72    184.36 o 
   8  -9  -2    15502.76    15082.65    985.23 o 
   9  -9  -2     5389.98     5357.78    420.80 o 
  10  -9  -2     4248.52     3960.62    445.43 o 
  11  -9  -2     5478.04     5519.36    523.21 o 
  12  -9  -2     3669.01     4142.89    300.74 o 
  13  -9  -2     3602.91     3749.58    477.58 o 
  14  -9  -2      473.95      254.60    256.68 o 
  15  -9  -2      693.62     1383.99    397.20 o 
  -6  -8  -2     7756.46     7348.26    930.26 o 
  -5  -8  -2       24.76      220.38    350.02 o 
  -4  -8  -2      508.45     1298.43    451.13 o 
  -3  -8  -2    11708.08    12873.33    986.79 o 
  -2  -8  -2     3213.74     3781.58    256.81 o 
  -1  -8  -2     1266.54     1394.38    201.71 o 
   0  -8  -2    12981.53    13257.78    393.15 o 
   1  -8  -2     7648.57     7581.61    581.80 o 
   2  -8  -2      799.46      645.07    229.71 o 
   3  -8  -2    20880.58    22029.74    948.93 o 
   4  -8  -2     7254.86     7840.88    475.50 o 
   5  -8  -2     3308.42     2713.07    218.05 o 
   6  -8  -2    14483.89    15146.16    465.77 o 
   7  -8  -2    12193.10    12413.19    460.47 o 
   8  -8  -2     4041.21     3444.17    322.01 o 
   9  -8  -2    12769.93    13580.67    443.34 o 
  10  -8  -2    10121.89     9643.85    632.62 o 
  11  -8  -2     1513.11     1588.64    211.60 o 
  12  -8  -2     2851.46     3117.84    269.04 o 
  13  -8  -2     5945.60     6140.58    590.10 o 
  14  -8  -2     1313.36     1616.30    396.68 o 
  15  -8  -2      781.07      940.12    367.65 o 
  -7  -7  -2     4931.99     5798.34    865.45 o 
  -6  -7  -2      606.30      763.81    447.50 o 
  -5  -7  -2      199.22      334.78    258.49 o 
  -4  -7  -2     7090.83     7238.12    435.86 o 
  -3  -7  -2     4066.30     4517.45    547.06 o 
  -2  -7  -2       36.42      113.74    119.20 o 
  -1  -7  -2     8840.47     9392.06    432.98 o 
   0  -7  -2    17460.26    17950.69    507.91 o 
   1  -7  -2      576.10      481.73    226.60 o 
   2  -7  -2    13638.09    13790.63    711.44 o 
   3  -7  -2    19608.69    18889.97    816.70 o 
   4  -7  -2     3118.98     3235.18    294.53 o 
   5  -7  -2     6956.96     7191.03    288.00 o 
   6  -7  -2    33311.73    34266.49   1424.95 o 
   7  -7  -2     3866.45     3138.36    434.02 o 
   8  -7  -2     3909.22     3329.40    205.64 o 
   9  -7  -2    31973.07    31449.06   1272.50 o 
  10  -7  -2     3768.32     4435.61    452.69 o 
  11  -7  -2     2540.27     2225.54    239.46 o 
  12  -7  -2    12727.30    13286.76    573.77 o 
  13  -7  -2     2250.60     2729.61    445.95 o 
  14  -7  -2     5040.38     5470.62    596.32 o 
  15  -7  -2     4223.79     4695.92    604.10 o 
  -8  -6  -2     4344.78     3587.79    771.59 o 
  -7  -6  -2     1053.29     1245.78    410.94 o 
  -6  -6  -2       34.59       42.07    191.72 o 
  -5  -6  -2     8535.98     8853.97    513.71 o 
  -4  -6  -2     4757.22     4834.76    717.40 o 
  -3  -6  -2       16.58      176.23    139.34 o 
  -2  -6  -2    16660.03    17707.49    587.51 o 
  -1  -6  -2    31720.51    33057.89    959.04 o 
   0  -6  -2      946.47     1411.74    223.23 o 
   1  -6  -2    14123.89    16153.11    776.78 o 
   2  -6  -2    72959.37    76689.27   2394.11 o 
   3  -6  -2     3846.19     3353.41    296.61 o 
   4  -6  -2     7720.17     7978.45    285.28 o 
   5  -6  -2    53290.39    54907.11   1190.08 o 
   6  -6  -2     4259.54     4960.02    325.90 o 
   7  -6  -2     3956.50     3586.56    204.71 o 
   8  -6  -2    37531.92    36247.65   1391.77 o 
   9  -6  -2     8493.20     8670.02    589.06 o 
  10  -6  -2     9854.75    10781.42    457.97 o 
  11  -6  -2     8595.25     9019.41    439.58 o 
  12  -6  -2    10264.92    10362.88    645.84 o 
  13  -6  -2     5603.44     5853.30    609.29 o 
  14  -6  -2       35.68       -3.63    246.31 o 
  15  -6  -2     5930.72     4971.78    627.95 o 
  -9  -5  -2     5370.96     5222.29    560.68 o 
  -8  -5  -2      303.97      300.56    269.33 o 
  -7  -5  -2       49.60      -11.57    208.27 o 
  -6  -5  -2    14572.46    14457.46    973.82 o 
  -5  -5  -2     8672.02     8883.80    514.18 o 
  -4  -5  -2      197.94      499.27    179.71 o 
  -3  -5  -2    13995.66    14693.52    621.47 o 
  -2  -5  -2    34668.50    35270.18    936.38 o 
  -1  -5  -2     1230.51     1394.54    154.37 o 
   0  -5  -2    10676.07    10962.02    434.02 o 
   1  -5  -2    42813.21    42959.66   1517.77 o 
   2  -5  -2     9390.54    10804.34    523.21 o 
   3  -5  -2     8309.75     9008.31    274.60 o 
   4  -5  -2    29580.31    30885.93    959.82 o 
   5  -5  -2     5898.72     6056.78    265.49 o 
   6  -5  -2     2705.00     3042.94    172.04 o 
   7  -5  -2    25004.97    24007.46   1004.93 o 
   8  -5  -2    11075.22     9903.12    614.47 o 
   9  -5  -2     5293.31     5749.64    311.83 o 
  10  -5  -2     1978.32     2073.43    228.12 o 
  11  -5  -2     4122.89     4174.04    312.41 o 
  12  -5  -2     3052.42     3565.46    485.87 o 
  13  -5  -2     1662.15     2026.46    448.54 o 
  14  -5  -2      941.11      196.53    317.87 o 
  15  -5  -2     1079.31      956.19    382.68 o 
  -9  -4  -2     1491.97     1326.03    351.01 o 
  -8  -4  -2      773.82      295.37    258.35 o 
  -7  -4  -2     8907.65     9288.61    599.56 o 
  -6  -4  -2     7870.95     8139.17    614.99 o 
  -5  -4  -2     1040.23     1059.24    243.99 o 
  -4  -4  -2     4517.40     4634.66    349.44 o 
  -3  -4  -2    28612.93    30247.46   1162.83 o 
  -2  -4  -2      545.89      786.63    150.09 o 
  -1  -4  -2     3552.16     3530.74    280.53 o 
   0  -4  -2    33169.80    33679.13   1527.62 o 
   1  -4  -2     2508.31     2922.08    339.68 o 
   2  -4  -2     5266.41     5666.11    327.20 o 
   3  -4  -2    28528.63    29167.48    916.78 o 
   4  -4  -2     1777.03     1914.43    121.08 o 
   5  -4  -2     1021.14     1166.65    223.75 o 
   6  -4  -2    30293.11    30477.31   1135.61 o 
   7  -4  -2      731.43      558.99    234.38 o 
   8  -4  -2     2995.43     2838.17    221.26 o 
   9  -4  -2    14420.94    15314.54    537.10 o 
  10  -4  -2     1249.17     1612.21    341.46 o 
  11  -4  -2     1373.32     1455.15    213.47 o 
  12  -4  -2     9459.75     9590.37    475.84 o 
  13  -4  -2     1610.73     1925.35    446.98 o 
  14  -4  -2     1669.71     1670.74    436.61 o 
  15  -4  -2     3662.08     3325.41    584.92 o 
 -10  -3  -2     3964.25     4453.28    559.11 o 
  -9  -3  -2     2530.58     2504.40    430.68 o 
  -8  -3  -2     3651.90     3735.93    449.17 o 
  -7  -3  -2     9567.81    10175.38    612.11 o 
  -6  -3  -2     1346.76     1037.57    251.27 o 
  -5  -3  -2     2206.12     2331.13    412.50 o 
  -4  -3  -2    24742.88    24350.19    821.05 o 
  -3  -3  -2     2760.39     2759.17    463.32 o 
  -2  -3  -2     3665.84     4063.55    300.75 o 
  -1  -3  -2    48224.99    50885.69    905.78 o 
   0  -3  -2      229.09      446.25     92.02 o 
   1  -3  -2     1035.57     1427.86     72.31 o 
   2  -3  -2    63347.09    66716.36   1337.33 o 
   3  -3  -2     7362.86     8038.11    223.90 o 
   4  -3  -2     3499.79     4761.77    347.94 o 
   5  -3  -2    44041.71    42607.05   1430.14 o 
   6  -3  -2    12997.23    13017.38    651.29 o 
   7  -3  -2     5255.17     5639.31    388.91 o 
   8  -3  -2    32370.84    33008.02    994.56 o 
   9  -3  -2     6371.22     6314.21    381.91 o 
  10  -3  -2     4236.80     4688.73    320.46 o 
  11  -3  -2     7647.08     7987.33    418.57 o 
  12  -3  -2     6661.71     7355.79    430.58 o 
  13  -3  -2     3554.30     3498.09    523.73 o 
  14  -3  -2      194.92      294.01    312.16 o 
 -10  -2  -2     1279.89      732.26    336.53 o 
  -9  -2  -2     3563.29     2761.05    432.76 o 
  -8  -2  -2     8255.49     8212.70    935.45 o 
  -7  -2  -2      693.95      560.90    241.43 o 
  -6  -2  -2     1516.12     1415.02    268.16 o 
  -5  -2  -2    22798.60    24276.83    844.71 o 
  -4  -2  -2     1341.59     1252.33    218.42 o 
  -3  -2  -2     2509.98     2310.59    235.98 o 
  -2  -2  -2    34550.12    35884.59    945.03 o 
  -1  -2  -2     1194.87     1285.89    147.30 o 
   0  -2  -2      908.11     1146.84    112.72 o 
   1  -2  -2    95762.09   100209.31   1959.37 o 
   2  -2  -2    20871.73    22047.33    485.62 o 
   3  -2  -2     7081.08     8102.74    394.09 o 
   5  -2  -2    24177.98    23657.97    803.74 o 
   6  -2  -2     7121.40     6213.17    263.73 o 
   7  -2  -2     5522.44     6042.92    279.15 o 
   8  -2  -2    29343.40    29866.80    798.08 o 
   9  -2  -2     5557.73     6080.00    314.83 o 
  10  -2  -2      896.47      992.23    204.05 o 
  11  -2  -2    12216.73    12779.52    532.98 o 
  12  -2  -2     1608.09     1377.41    283.64 o 
  13  -2  -2     2621.35     3154.29    492.62 o 
  14  -2  -2     4172.92     3873.51    574.54 o 
 -11  -1  -2      416.59      202.82    320.27 o 
 -10  -1  -2     3517.87     3717.28    505.38 o 
  -9  -1  -2     3022.92     3261.47    458.63 o 
  -8  -1  -2      393.83       62.62    227.51 o 
  -7  -1  -2     3354.46     3880.91    406.99 o 
  -6  -1  -2    16484.04    16337.19    715.41 o 
  -5  -1  -2       88.69      176.06    176.56 o 
  -4  -1  -2     2244.99     2377.74    269.98 o 
  -3  -1  -2    37689.05    37675.41   1053.69 o 
  -2  -1  -2      603.38      416.39    225.57 o 
  -1  -1  -2     3492.31     3469.72    194.19 o 
   0  -1  -2    63151.90    65453.41   1275.16 o 
   4  -1  -2    22953.59    21887.04    531.10 o 
   5  -1  -2     3826.33     3791.41    189.65 o 
   6  -1  -2    11855.03    13194.02    403.22 o 
   7  -1  -2    31548.46    33402.94    898.37 o 
   8  -1  -2     2881.37     3331.06    461.76 o 
   9  -1  -2     1703.93     1861.37    198.11 o 
  10  -1  -2    10871.18    11016.49    472.56 o 
  11  -1  -2     1896.50     1842.36    248.31 o 
  12  -1  -2     2624.81     3163.45    414.57 o 
  13  -1  -2      970.63     1186.42    383.72 o 
  14  -1  -2      888.11      454.24    341.20 o 
 -11   0  -2     2085.38     1978.02    463.26 o 
 -10   0  -2     9550.70     9147.42    703.88 o 
  -9   0  -2      360.95      136.40    264.20 o 
  -8   0  -2     2781.04     2296.89    371.15 o 
  -7   0  -2    19539.11    20494.92    858.91 o 
  -6   0  -2     1358.26     1936.04    301.96 o 
  -5   0  -2     2317.37     2372.96    138.26 o 
  -4   0  -2    66698.73    68625.13   1270.75 o 
  -3   0  -2    21848.04    23714.60    944.80 o 
  -2   0  -2      952.54     1184.05    116.60 o 
  -1   0  -2    41343.00    43830.21    915.46 o 
   2   0  -2    48542.48    50255.01   1008.12 o 
   3   0  -2    89041.57    91533.54   1920.68 o 
   4   0  -2     4798.84     4977.19    216.23 o 
   5   0  -2    17058.80    17874.37    479.96 o 
   6   0  -2    27992.54    28682.79    716.04 o 
   7   0  -2     2127.22     2455.76    425.20 o 
   8   0  -2     5938.92     5928.70    305.82 o 
   9   0  -2    10712.59    10584.24    443.78 o 
  10   0  -2      741.50      917.71    185.01 o 
  11   0  -2     2422.26     2699.79    291.41 o 
  12   0  -2     4024.22     4758.48    379.53 o 
  13   0  -2      390.30      317.35    289.35 o 
 -12   1  -2      379.06     -250.92    267.93 o 
 -11   1  -2    15195.00    15577.53    901.82 o 
 -10   1  -2     2027.69     1727.91    527.10 o 
  -9   1  -2      970.15      649.84    298.49 o 
  -8   1  -2    30153.15    30927.37   1122.13 o 
  -7   1  -2     8884.23     9038.13    326.24 o 
  -5   1  -2    20144.22    20456.67    531.97 o 
  -4   1  -2    23359.90    25027.15    594.36 o 
  -3   1  -2     6079.29     5953.95    312.73 o 
  -2   1  -2    39920.23    41942.80    750.26 o 
  -1   1  -2    50029.13    53009.34    896.73 o 
   0   1  -2     7690.99     7754.67    157.04 o 
   1   1  -2    23240.95    24350.42    508.63 o 
   2   1  -2    28152.20    29233.85    825.52 o 
   4   1  -2     1963.20     2271.99    136.28 o 
   5   1  -2    45100.61    44645.25   1002.21 o 
   6   1  -2     2674.95     2974.39    336.27 o 
   7   1  -2     2475.95     2469.53    192.27 o 
   8   1  -2    18079.27    16936.31    567.14 o 
   9   1  -2     5009.06     5061.59    348.46 o 
  10   1  -2       17.07      244.98    142.46 o 
  11   1  -2    12655.62    12795.09   1045.90 o 
  12   1  -2      468.02      494.17    286.75 o 
  13   1  -2     3017.96     3719.50    534.10 o 
 -12   2  -2     2324.86     2013.33    609.03 o 
 -11   2  -2     1758.90     1403.18    453.21 o 
 -10   2  -2     2604.60     2098.12    386.40 o 
  -9   2  -2     7920.96     8666.25    580.25 o 
  -8   2  -2     3120.62     3055.93    226.15 o 
  -6   2  -2    18753.41    18109.70    532.98 o 
  -5   2  -2     9991.08     9834.80    433.49 o 
  -4   2  -2     5796.43     5305.20    691.48 o 
  -3   2  -2    14939.02    15303.22    687.07 o 
  -2   2  -2    30150.09    30789.92   1313.21 o 
  -1   2  -2     8526.17     8536.75    173.59 o 
   0   2  -2    20091.19    20582.25    447.30 o 
   1   2  -2    86594.30    86682.99   1467.36 o 
   2   2  -2    12615.14    14622.24    349.34 o 
   3   2  -2     2265.16     2387.00    157.12 o 
   4   2  -2    38029.03    37620.53    845.88 o 
   5   2  -2      521.06      491.70    104.49 o 
   6   2  -2     2361.80     2394.96    408.87 o 
   7   2  -2    25789.44    25605.18    771.85 o 
   8   2  -2      214.78      108.11    146.49 o 
   9   2  -2     7581.84     8151.84    426.37 o 
  10   2  -2     5482.54     5448.40    402.13 o 
  11   2  -2     1318.77     1282.78    247.85 o 
  12   2  -2     5627.53     7073.43    652.84 o 
 -13   3  -2     1013.62      645.25    299.08 o 
 -12   3  -2      691.82      515.92    286.30 o 
 -11   3  -2     1111.74      815.41    310.09 o 
 -10   3  -2     7131.50     6917.49    945.04 o 
  -9   3  -2     2108.77     2252.11    223.37 o 
  -8   3  -2     1727.44     1892.38    332.25 o 
  -7   3  -2    14448.46    14471.21    659.20 o 
  -6   3  -2    13564.09    14134.66    547.55 o 
  -5   3  -2     2981.48     2276.82    256.66 o 
  -4   3  -2    20299.59    20229.19    964.23 o 
  -3   3  -2    26460.89    28063.49    563.04 o 
  -2   3  -2     3738.88     4765.66    517.67 o 
  -1   3  -2     9540.32    10287.06    251.80 o 
   0   3  -2    47241.59    49344.27    822.32 o 
   1   3  -2     1353.87     1429.58     75.18 o 
   2   3  -2      331.59      565.11    160.45 o 
   3   3  -2    39763.41    40704.49    714.59 o 
   4   3  -2     4001.25     4179.73    148.71 o 
   5   3  -2     3343.43     3404.20    143.19 o 
   6   3  -2    11263.85    11275.70    415.68 o 
   7   3  -2     3160.40     3327.85    190.46 o 
   8   3  -2     2342.38     2058.20    376.98 o 
   9   3  -2     2490.97     2609.12    271.08 o 
  10   3  -2     4135.78     3945.62    526.58 o 
  11   3  -2      848.23     1153.12    283.90 o 
  12   3  -2      479.59      905.89    357.28 o 
 -13   4  -2      503.59      522.57    278.85 o 
 -12   4  -2      536.61      510.75    254.44 o 
 -11   4  -2    13706.27    13815.97    718.95 o 
 -10   4  -2     2322.89     2292.28    269.82 o 
  -9   4  -2     1490.67     1388.85    199.18 o 
  -8   4  -2    17890.93    18687.91    570.06 o 
  -7   4  -2    13556.29    14468.07    575.07 o 
  -6   4  -2     1711.88     1515.18    220.86 o 
  -5   4  -2    21687.91    22333.09   1082.72 o 
  -4   4  -2    37866.13    39658.17   1049.90 o 
  -3   4  -2     2790.75     3555.12    177.22 o 
  -2   4  -2    10465.75    10460.94    275.80 o 
  -1   4  -2    41189.53    41489.99   1218.57 o 
   0   4  -2    11616.21    12206.26    268.35 o 
   1   4  -2     1087.10     1002.63    204.55 o 
   2   4  -2    18418.77    19474.52    453.68 o 
   3   4  -2     3319.10     3454.23    137.65 o 
   4   4  -2     1349.66     1441.70    212.58 o 
   5   4  -2    19197.40    19195.07    430.06 o 
   6   4  -2     3846.60     4344.80    180.87 o 
   7   4  -2      760.04      782.90    287.79 o 
   8   4  -2     4796.79     4005.03    314.88 o 
   9   4  -2     3592.76     3773.54    330.60 o 
  10   4  -2      240.94     -134.29    150.36 o 
  11   4  -2     2349.73     2073.37    317.18 o 
 -13   5  -2     2864.37     2913.24    407.88 o 
 -12   5  -2     6834.27     6946.57    522.87 o 
 -11   5  -2     8017.47     7568.10    389.10 o 
 -10   5  -2     4254.51     3805.24    283.84 o 
  -9   5  -2    10251.24    11390.45    546.05 o 
  -8   5  -2    13956.08    14513.62    600.17 o 
  -7   5  -2     5485.15     4500.29    348.22 o 
  -6   5  -2    14360.12    14414.06    613.57 o 
  -5   5  -2    43149.98    44566.17    919.73 o 
  -4   5  -2     2720.40     2905.70    178.16 o 
  -3   5  -2     6223.12     5939.22    225.18 o 
  -2   5  -2    30545.25    30042.22    746.78 o 
  -1   5  -2     6114.03     6038.86    184.88 o 
   0   5  -2    12062.55    12511.63    296.82 o 
   1   5  -2    22573.93    22119.88    454.24 o 
   2   5  -2     8966.16     9747.56    287.83 o 
   3   5  -2      679.21      684.13     90.89 o 
   4   5  -2    38411.05    38513.37    928.32 o 
   5   5  -2     3206.97     3360.30    422.80 o 
   6   5  -2     1028.63     1143.95    200.70 o 
   7   5  -2    16324.61    14977.20    579.58 o 
   8   5  -2     2673.73     2895.65    387.35 o 
   9   5  -2     1668.23     2052.29    281.71 o 
  10   5  -2     3777.72     3422.18    354.97 o 
 -13   6  -2      365.82      164.83    223.15 o 
 -12   6  -2     3049.77     2918.07    365.29 o 
 -11   6  -2     5291.90     5077.75    323.66 o 
 -10   6  -2     3767.86     3968.57    278.79 o 
  -9   6  -2     9950.43     9946.02    411.04 o 
  -8   6  -2     9736.55     7657.43    626.14 o 
  -7   6  -2     4043.16     3664.19    327.55 o 
  -6   6  -2    25475.23    25583.16    617.91 o 
  -5   6  -2     4414.65     4054.85    352.94 o 
  -4   6  -2     8293.09     8052.32    357.40 o 
  -3   6  -2    40775.80    41559.07    839.30 o 
  -2   6  -2     4708.06     4399.44    255.28 o 
  -1   6  -2     4652.70     3702.48    182.58 o 
   0   6  -2    33800.41    34557.43    673.53 o 
   1   6  -2     7793.65     8708.49    260.31 o 
   2   6  -2     3989.61     4343.38    308.26 o 
   3   6  -2    15809.57    15916.26    397.61 o 
   4   6  -2     8949.98     9158.26    288.23 o 
   5   6  -2     4660.35     4856.67    347.84 o 
   6   6  -2     1783.53     1971.70    231.36 o 
   7   6  -2     7430.37     6949.10    467.47 o 
   8   6  -2     3824.99     4295.43    353.13 o 
   9   6  -2      211.16      437.10    199.64 o 
  10   6  -2     5595.19     5403.97    438.29 o 
 -14   7  -2      106.07      -51.34    310.61 o 
 -13   7  -2      369.09      207.52    204.83 o 
 -12   7  -2     2433.81     2403.44    255.49 o 
 -11   7  -2     1475.11     1477.68    204.02 o 
 -10   7  -2     1431.41     1329.71    193.17 o 
  -9   7  -2     2333.96     2565.93    308.79 o 
  -8   7  -2     2252.22     2519.27    295.23 o 
  -7   7  -2    15746.04    15350.79   1374.40 o 
  -6   7  -2     2332.89     2145.67    175.20 o 
  -5   7  -2     3086.16     2652.73    207.59 o 
  -4   7  -2    12941.83    12957.41    404.02 o 
  -3   7  -2      465.71      455.57    103.87 o 
  -2   7  -2     3065.62     2948.15    157.02 o 
  -1   7  -2    16490.90    17004.56    414.14 o 
   0   7  -2     6406.45     6431.34    230.32 o 
   1   7  -2    10771.84    10544.63    359.92 o 
   2   7  -2     4809.44     4643.42    210.54 o 
   3   7  -2     8503.72     8085.26    284.91 o 
   4   7  -2     4485.92     4550.34    271.73 o 
   5   7  -2      170.69      497.42    262.12 o 
   6   7  -2     8661.47     8609.44    438.39 o 
   7   7  -2     2681.67     3106.54    309.43 o 
   8   7  -2     1679.88     2272.64    295.92 o 
   9   7  -2     3088.16     2936.01    348.46 o 
 -14   8  -2      893.98      535.14    372.31 o 
 -13   8  -2     1465.72     1795.29    631.33 o 
 -12   8  -2     2742.34     2559.22    250.53 o 
 -11   8  -2     6516.48     6881.84    375.77 o 
 -10   8  -2     1075.55     1362.77    252.13 o 
  -9   8  -2     1524.91     2116.94    280.79 o 
  -8   8  -2    21336.60    20418.34    685.23 o 
  -7   8  -2     2652.41     2345.69    324.58 o 
  -6   8  -2     1812.09     2146.10    196.77 o 
  -5   8  -2    38237.34    38200.85    882.10 o 
  -4   8  -2     2578.22     2416.25    234.95 o 
  -3   8  -2     1171.83     1247.60    143.85 o 
  -2   8  -2    23453.84    23857.40    543.70 o 
  -1   8  -2    12486.78    12191.50    378.02 o 
   0   8  -2       94.12      216.29    135.53 o 
   1   8  -2    12569.58    12548.79    362.26 o 
   2   8  -2     9441.71     9590.62    319.84 o 
   3   8  -2       50.91      145.04    205.78 o 
   4   8  -2     3419.82     3312.27    341.46 o 
   5   8  -2     6320.19     6709.76    385.35 o 
   6   8  -2      143.49      269.44    153.63 o 
   7   8  -2      280.82      334.22    228.68 o 
   8   8  -2     3933.40     3966.44    373.87 o 
 -14   9  -2     2241.40     1888.53    507.65 o 
 -13   9  -2     2569.11     2884.06    502.99 o 
 -12   9  -2    17277.76    16847.50    585.21 o 
 -11   9  -2     3614.02     3201.75    342.35 o 
 -10   9  -2     2206.27     2808.08    325.87 o 
  -9   9  -2    27856.33    26515.95    939.08 o 
  -8   9  -2     8271.34     7698.58    316.68 o 
  -7   9  -2     4608.77     4810.49    268.98 o 
  -6   9  -2    38250.43    38580.68    987.28 o 
  -5   9  -2    16017.92    16198.25    542.41 o 
  -4   9  -2     5955.46     6154.28    420.88 o 
  -3   9  -2    28660.03    28252.34    659.31 o 
  -2   9  -2    17033.89    17058.08    444.20 o 
  -1   9  -2     3928.77     4187.53    277.76 o 
   0   9  -2     9462.00     9374.05    590.24 o 
   1   9  -2    16999.52    16676.29    453.73 o 
   2   9  -2     1081.45     1087.12    136.82 o 
   3   9  -2     3660.58     3344.50    212.58 o 
   4   9  -2    14868.10    14903.26    580.39 o 
   5   9  -2      190.55      396.09    161.02 o 
   6   9  -2      839.45     1026.51    212.41 o 
   7   9  -2     7324.78     7472.30    537.47 o 
 -14  10  -2     1886.07     2618.01    401.35 o 
 -13  10  -2     4632.80     3904.61    468.24 o 
 -12  10  -2     4364.11     4424.08    390.84 o 
 -11  10  -2     5600.72     4869.04    403.12 o 
 -10  10  -2     8229.48     7452.34    474.45 o 
  -9  10  -2     6113.60     5995.10    433.73 o 
  -8  10  -2    10174.19     9642.78    376.23 o 
  -7  10  -2    11076.50    11920.27    445.66 o 
  -6  10  -2     5836.91     6547.13    357.50 o 
  -5  10  -2    10990.11    10830.67    832.97 o 
  -4  10  -2     4978.42     5759.21    278.78 o 
  -3  10  -2     7304.05     7466.98    365.94 o 
  -2  10  -2     7496.23     7111.12    285.70 o 
  -1  10  -2     6979.72     7419.14    284.41 o 
   0  10  -2     7464.61     7285.21    289.85 o 
   1  10  -2     7429.02     7353.46    475.68 o 
   2  10  -2     1682.85     1525.44    162.48 o 
   3  10  -2     9709.53     9366.94    440.21 o 
   4  10  -2     2309.38     2032.16    247.28 o 
   5  10  -2     1816.27     1920.39    262.64 o 
   6  10  -2     5682.44     5813.19    413.53 o 
   7  10  -2      694.86     1082.43    264.98 o 
 -14  11  -2      325.90      217.66    195.78 o 
 -13  11  -2     1017.90     1314.05    282.26 o 
 -12  11  -2     4052.28     4621.31    400.18 o 
 -11  11  -2      624.67      745.02    227.61 o 
 -10  11  -2      485.59      955.73    347.42 o 
  -9  11  -2     9504.58    10741.64    398.67 o 
  -8  11  -2     5430.76     5164.35    290.69 o 
  -7  11  -2      593.93     1070.44    180.93 o 
  -6  11  -2    15705.33    15627.72    525.65 o 
  -5  11  -2     1678.30     2099.70    210.19 o 
  -4  11  -2     3323.32     3463.69    231.32 o 
  -3  11  -2     6568.72     6339.97    281.33 o 
  -2  11  -2     2483.07     2213.65    139.98 o 
  -1  11  -2     6965.89     7321.70    301.21 o 
   0  11  -2     4878.97     4891.24    308.16 o 
   1  11  -2     2858.84     3267.68    221.21 o 
   2  11  -2     5004.64     5140.44    331.53 o 
   3  11  -2      208.99      251.65    145.02 o 
   4  11  -2     4633.98     4777.63    354.70 o 
   5  11  -2     2014.55     1977.23    279.00 o 
   6  11  -2      266.92      218.74    167.84 o 
 -14  12  -2      377.70      470.88    222.40 o 
 -13  12  -2      970.03     1170.61    278.29 o 
 -12  12  -2     2548.96     2662.99    341.05 o 
 -11  12  -2      200.19      265.09    354.16 o 
 -10  12  -2      745.72     1101.98    273.79 o 
  -9  12  -2     2016.53     2487.77    268.44 o 
  -8  12  -2     4466.18     4727.12    288.10 o 
  -7  12  -2     2332.94     3250.76    256.57 o 
  -6  12  -2     4272.39     4735.56    625.46 o 
  -5  12  -2     9439.43     9846.96    391.98 o 
  -4  12  -2     1643.28     1865.76    184.23 o 
  -3  12  -2      110.66      335.36    118.15 o 
  -2  12  -2    12671.18    13503.43    441.12 o 
  -1  12  -2      453.43      632.72    137.18 o 
   0  12  -2       70.23       44.27    102.17 o 
   1  12  -2     8037.74     7770.84    450.38 o 
   2  12  -2      971.14      944.76    197.45 o 
   3  12  -2      268.21      238.46    170.55 o 
   4  12  -2     2364.27     2575.56    296.60 o 
   5  12  -2      747.81      578.35    212.27 o 
 -13  13  -2     5844.71     5379.08    433.62 o 
 -12  13  -2     4382.68     3956.13    441.54 o 
 -11  13  -2     1359.34     2496.93    319.04 o 
 -10  13  -2     6047.34     5714.91    427.68 o 
  -9  13  -2     7078.42     7072.37    340.85 o 
  -8  13  -2     3121.54     4050.44    272.91 o 
  -7  13  -2     6566.97     7066.21    606.21 o 
  -6  13  -2    12635.20    11789.44    591.09 o 
  -5  13  -2     1688.41     1987.29    291.89 o 
  -4  13  -2     6742.26     6769.97    451.17 o 
  -3  13  -2    17913.98    17106.29    529.50 o 
  -2  13  -2     1441.95     1471.69    182.32 o 
  -1  13  -2     1613.83     1678.59    188.92 o 
   0  13  -2    11830.50    11904.88    430.04 o 
   1  13  -2     1995.36     2210.52    257.50 o 
   2  13  -2      119.54       22.29    144.67 o 
   3  13  -2     7665.99     8071.47    468.65 o 
 -13  14  -2     3700.40     3714.58    379.02 o 
 -12  14  -2     5678.06     6537.01    461.17 o 
 -11  14  -2     1706.16     1614.08    284.68 o 
 -10  14  -2     8442.57     7784.08    472.93 o 
  -9  14  -2     7252.15     8903.32    378.50 o 
  -8  14  -2     2786.47     3426.26    673.07 o 
  -7  14  -2     7837.66     7425.60    976.41 o 
  -6  14  -2     4243.85     4629.35    402.69 o 
  -5  14  -2     4088.46     4535.73    387.47 o 
  -4  14  -2    10797.24    10838.02    565.90 o 
  -3  14  -2     1897.19     1972.80    305.98 o 
  -2  14  -2     2928.40     3154.08    324.55 o 
  -1  14  -2     7851.40     8149.20    362.11 o 
   0  14  -2      464.42      688.09    218.31 o 
   1  14  -2     2500.33     2398.60    281.70 o 
   2  14  -2     4108.50     4381.04    363.93 o 
 -12  15  -2     1263.73     2067.13    362.98 o 
 -11  15  -2     1323.03     1091.53    406.02 o 
 -10  15  -2     5341.69     7601.83    733.22 o 
  -9  15  -2     3905.62     4404.58    368.18 o 
  -8  15  -2     2882.87     2451.22    321.37 o 
  -7  15  -2     3752.70     4454.04    409.19 o 
  -6  15  -2     6796.92     8217.48    494.37 o 
  -5  15  -2     3883.51     4054.11    378.53 o 
  -4  15  -2      964.36     1064.97    254.55 o 
  -3  15  -2     8762.83     9840.56    944.01 o 
  -2  15  -2     2099.59     2099.88    306.98 o 
  -1  15  -2      313.74      174.23    276.90 o 
   0  15  -2     7006.61     4990.97    654.40 o 
   1  15  -2      963.18     1032.42    407.06 o 
 -12  16  -2      242.51     -185.12    260.31 o 
 -11  16  -2     1358.01     1993.28    468.24 o 
 -10  16  -2     1098.12     2068.46    452.69 o 
  -9  16  -2     1591.05     1469.87    261.98 o 
  -8  16  -2     1187.95     1436.62    287.32 o 
  -7  16  -2     2083.24     2837.87    356.60 o 
  -6  16  -2     1673.71     1248.53    265.27 o 
  -5  16  -2      131.39      276.12    184.36 o 
  -4  16  -2     2215.30     2142.98    402.65 o 
  -3  16  -2     1190.31     1166.80    252.08 o 
  -2  16  -2      205.87      334.98    272.75 o 
  -1  16  -2     2994.80     4108.41    617.58 o 
 -10  17  -2     7702.31     6424.22    682.92 o 
  -9  17  -2     1335.86     1760.25    299.66 o 
  -8  17  -2      674.59     1179.34    267.97 o 
  -7  17  -2     8288.40     6761.85    560.28 o 
  -6  17  -2     1225.64      810.16    307.75 o 
  -5  17  -2      497.02      936.57    258.03 o 
  -4  17  -2     6606.01     6835.93    484.36 o 
  -3  17  -2     3428.93     3101.45    361.62 o 
   5 -17  -1     1379.46     1585.36    280.41 o 
   6 -17  -1    17453.14    17602.95    988.86 o 
   7 -17  -1    31938.69    31814.63   1418.21 o 
   8 -17  -1     2455.34     2354.70    476.02 o 
   9 -17  -1     7680.44     7490.86    703.66 o 
  10 -17  -1    34731.84    33503.01   1503.25 o 
  11 -17  -1     2431.87     2617.60    469.80 o 
   2 -16  -1     2632.67     2859.76    554.32 o 
   3 -16  -1    14887.85    15512.19   1040.71 o 
   4 -16  -1     1046.57     1512.07    398.24 o 
   5 -16  -1      495.43      468.25    208.66 o 
   6 -16  -1     9502.48     9778.25    654.14 o 
   7 -16  -1     3193.77     2571.45    441.28 o 
   8 -16  -1     3419.93     2888.80    456.84 o 
   9 -16  -1     2094.58     1391.77    389.94 o 
  10 -16  -1     1829.62     2177.36    424.17 o 
  11 -16  -1     7133.45     7815.99    667.88 o 
  12 -16  -1      846.46      794.93    334.46 o 
  13 -16  -1      546.23      397.20    288.83 o 
   1 -15  -1     3027.32     2868.06    572.99 o 
   2 -15  -1     1733.93     1454.51    438.69 o 
   3 -15  -1    10166.81    11106.14    849.89 o 
   4 -15  -1     8720.43     8362.53    704.18 o 
   5 -15  -1     5708.25     6068.79    400.11 o 
   6 -15  -1    13763.49    14255.38    612.68 o 
   7 -15  -1     9613.84     9033.05    473.40 o 
   8 -15  -1     9215.14     8804.33    678.25 o 
   9 -15  -1    13632.72    13459.28    848.34 o 
  10 -15  -1     8229.45     8218.38    654.92 o 
  11 -15  -1     7717.87     8214.75    652.33 o 
  12 -15  -1    10273.31    10336.62    735.29 o 
  13 -15  -1     4394.36     4350.05    512.84 o 
  14 -15  -1     4871.04     5496.03    575.06 o 
  -1 -14  -1     4539.40     3613.20    641.44 o 
   0 -14  -1     4056.56     4031.15    638.84 o 
   1 -14  -1      152.17      183.05    303.35 o 
   2 -14  -1     5712.69     4904.37    623.81 o 
   3 -14  -1     5113.29     4712.51    569.88 o 
   4 -14  -1      758.84      553.80    292.46 o 
   5 -14  -1     6213.63     6001.72    388.68 o 
   6 -14  -1     5037.14     4775.72    422.87 o 
   7 -14  -1     4496.32     4350.05    326.68 o 
   8 -14  -1     7109.17     6804.31    588.03 o 
   9 -14  -1     1975.43     2192.91    402.91 o 
  10 -14  -1    10356.43    10855.68    724.92 o 
  11 -14  -1     2453.60     2789.76    423.65 o 
  12 -14  -1      768.75     1052.12    332.39 o 
  13 -14  -1    11122.35    11197.40    751.89 o 
  14 -14  -1      330.20      961.90    351.57 o 
  -2 -13  -1     1609.23     1649.48    521.13 o 
  -1 -13  -1    23095.36    21891.29   1357.54 o 
   0 -13  -1    31323.21    30501.69   1557.18 o 
   1 -13  -1     1895.72     1911.86    461.50 o 
   2 -13  -1    19223.58    18479.81   1080.64 o 
   3 -13  -1    64365.75    63495.49   2379.59 o 
   4 -13  -1     1117.40     1633.93    351.57 o 
   5 -13  -1     5602.90     5882.77    373.45 o 
   6 -13  -1    69496.05    72470.86   1689.82 o 
   7 -13  -1     8274.95     8644.42    421.26 o 
   8 -13  -1      579.20      483.10    162.76 o 
   9 -13  -1    52956.62    52318.83   1902.53 o 
  10 -13  -1    17442.46    18587.66    954.12 o 
  11 -13  -1       75.39      158.16    255.64 o 
  12 -13  -1    23083.12    22328.94   1086.35 o 
  13 -13  -1    21222.70    21364.46   1058.86 o 
  14 -13  -1      601.24      582.32    315.79 o 
  15 -13  -1     3784.39     4743.10    551.21 o 
  -3 -12  -1     1171.54      813.07    465.65 o 
  -2 -12  -1     6501.29     6549.19    774.70 o 
  -1 -12  -1    53228.02    48953.49   2161.80 o 
   0 -12  -1     4628.29     4883.11    622.77 o 
   1 -12  -1     1914.21     1842.90    414.32 o 
   2 -12  -1    40097.76    37359.93   1636.52 o 
   3 -12  -1     9962.47    10363.58    734.77 o 
   4 -12  -1     4010.21     3857.95    452.69 o 
   5 -12  -1    25889.53    26717.24    795.01 o 
   6 -12  -1    22733.58    23012.57    716.28 o 
   7 -12  -1     3142.81     3309.98    259.45 o 
   8 -12  -1     2202.44     2205.87    272.23 o 
   9 -12  -1    16149.71    16438.82    865.97 o 
  10 -12  -1     1867.55     1881.79    357.28 o 
  11 -12  -1     2572.99     1645.33    350.53 o 
  12 -12  -1     4824.59     4663.77    498.84 o 
  13 -12  -1      246.21      178.38    262.38 o 
  14 -12  -1     3832.14     4511.32    515.43 o 
  15 -12  -1      722.04     1300.50    370.76 o 
  -4 -11  -1     4361.35     3305.71    665.29 o 
  -3 -11  -1     3457.95     3327.48    606.18 o 
  -2 -11  -1     1195.77      583.36    379.05 o 
  -1 -11  -1     7225.50     5699.82    660.62 o 
   0 -11  -1     8486.52     7519.38    709.88 o 
   1 -11  -1     3593.96     3878.18    511.28 o 
   2 -11  -1     3331.16     2962.43    440.76 o 
   3 -11  -1    12581.01    13080.74    791.30 o 
   4 -11  -1    12682.96    12822.51    756.55 o 
   5 -11  -1     5263.71     5014.92    303.41 o 
   6 -11  -1    22308.50    22476.33    677.50 o 
   7 -11  -1    14203.02    13428.73    496.87 o 
   8 -11  -1     8754.17     9116.61    474.73 o 
   9 -11  -1    15699.37    16039.08    543.81 o 
  10 -11  -1    11814.15    12084.11    736.85 o 
  11 -11  -1    14902.52    15259.66    841.59 o 
  12 -11  -1     7297.52     7862.65    620.70 o 
  13 -11  -1     6971.34     7355.00    619.14 o 
  14 -11  -1    10608.93    11598.75    784.55 o 
  15 -11  -1     5631.30     4964.00    574.54 o 
  -5 -10  -1     4071.10     4082.48    745.66 o 
  -4 -10  -1     3648.95     2258.25    578.17 o 
  -3 -10  -1     1558.13     1667.63    472.91 o 
  -2 -10  -1     7447.31     6175.84    704.18 o 
  -1 -10  -1     8620.75     7316.63    725.96 o 
   0 -10  -1     1497.90     1602.81    376.46 o 
   1 -10  -1    15433.35    15121.73    890.34 o 
   2 -10  -1     9794.00     9414.65    651.29 o 
   3 -10  -1      444.96      371.28    229.20 o 
   4 -10  -1    12982.38    13233.20    725.96 o 
   5 -10  -1    13335.77    14132.46    486.56 o 
   6 -10  -1     1599.29     1842.58    186.07 o 
   7 -10  -1    11078.65    10475.85    517.76 o 
   8 -10  -1    20379.01    20732.84    638.40 o 
   9 -10  -1     5121.62     5304.97    288.20 o 
  10 -10  -1     1583.07     1886.97    332.90 o 
  11 -10  -1    10849.55    11328.59    718.70 o 
  12 -10  -1      543.48      511.28    283.12 o 
  13 -10  -1     2238.76     2401.37    430.39 o 
  14 -10  -1     5765.31     6470.37    620.18 o 
  15 -10  -1       88.00     -150.90    244.75 o 
  -6  -9  -1     1850.88     1242.95    521.65 o 
  -5  -9  -1     5354.70     4936.52    757.07 o 
  -4  -9  -1    22393.78    21766.84   1363.77 o 
  -3  -9  -1     1867.13     1691.48    464.10 o 
  -2  -9  -1     4344.30     4187.75    576.10 o 
  -1  -9  -1    56842.50    54074.10   2209.51 o 
   0  -9  -1     3554.25     3443.64    459.95 o 
   1  -9  -1       15.73      200.68    225.57 o 
   2  -9  -1    74728.57    74076.86   2508.71 o 
   3  -9  -1    15645.33    15485.22    805.81 o 
   4  -9  -1      325.63      381.13    173.19 o 
   5  -9  -1    73603.91    76703.41   1659.38 o 
   6  -9  -1    60439.36    62735.25   1387.99 o 
   7  -9  -1     4771.62     5069.03    283.44 o 
   8  -9  -1    24161.31    25673.44    712.89 o 
   9  -9  -1    59743.75    61161.56   1486.14 o 
  10  -9  -1     1506.85     1409.83    209.23 o 
  11  -9  -1     6254.26     6653.93    561.06 o 
  12  -9  -1    45696.87    47797.14   1764.08 o 
  13  -9  -1      898.25      922.49    329.27 o 
  14  -9  -1      617.37      444.39    289.87 o 
  15  -9  -1    19587.66    18806.49   1094.12 o 
  -7  -8  -1     5110.01     4326.20    790.78 o 
  -6  -8  -1     4634.10     2800.13    646.10 o 
  -5  -8  -1    67268.90    68499.94   2797.53 o 
  -4  -8  -1    13283.98    13908.86   1061.97 o 
  -3  -8  -1     4834.65     5128.63    319.51 o 
  -2  -8  -1    75837.75    75709.66   3196.04 o 
  -1  -8  -1    56610.46    58502.54   1353.04 o 
   0  -8  -1     2456.23     2461.33    260.31 o 
   1  -8  -1    45926.67    45820.46   1722.60 o 
   2  -8  -1   110723.40   109482.92   3447.27 o 
   3  -8  -1     1510.41     1901.49    292.98 o 
   4  -8  -1     8661.38     8279.04    479.65 o 
   5  -8  -1   103061.70   106492.53   2178.57 o 
   6  -8  -1     1399.48     1460.09    404.98 o 
   7  -8  -1     2842.48     3407.05    376.72 o 
   8  -8  -1    52297.02    54531.99   1264.78 o 
   9  -8  -1     3420.54     3448.35    400.83 o 
  10  -8  -1     6724.67     6610.89    546.54 o 
  11  -8  -1     9387.10     9484.26    673.59 o 
  12  -8  -1     3011.50     2849.39    417.43 o 
  13  -8  -1     6311.43     6696.97    613.95 o 
  14  -8  -1     1114.40     1450.88    386.31 o 
  15  -8  -1     2907.14     3178.15    527.36 o 
  -8  -7  -1     5713.37     6494.74    952.56 o 
  -7  -7  -1     4432.73     4268.12    766.92 o 
  -6  -7  -1     6203.09     6937.04    478.10 o 
  -5  -7  -1    14880.16    15774.08    666.59 o 
  -4  -7  -1     3794.81     4157.45    327.78 o 
  -3  -7  -1     1512.98     1474.01    325.39 o 
  -2  -7  -1    17685.76    18142.31    591.00 o 
  -1  -7  -1     6433.72     6234.31    273.34 o 
   0  -7  -1     9926.24     9634.35    543.17 o 
   1  -7  -1     6503.25     6079.39    481.73 o 
   2  -7  -1     3966.13     3035.03    343.27 o 
   3  -7  -1    50682.79    52876.78   1778.08 o 
   4  -7  -1      590.31      425.54    104.75 o 
   5  -7  -1     4732.89     5313.38    266.79 o 
   6  -7  -1    45596.94    46356.18   1092.92 o 
   7  -7  -1     7131.72     6689.74    526.58 o 
   8  -7  -1     8242.79     8341.73    349.69 o 
   9  -7  -1    26084.46    25173.15   1094.12 o 
  10  -7  -1    23408.93    22320.94    689.32 o 
  11  -7  -1     7449.29     7371.16    371.15 o 
  12  -7  -1     8138.12     8741.07    674.10 o 
  13  -7  -1    13538.94    13276.75    863.37 o 
  14  -7  -1     7394.31     8598.47    742.03 o 
  15  -7  -1     4104.70     3484.60    542.91 o 
  -8  -6  -1     2266.60     2494.53    395.12 o 
  -7  -6  -1     1375.78     1418.96    310.06 o 
  -6  -6  -1     2029.04     2028.39    310.29 o 
  -5  -6  -1     4001.87     3209.43    333.13 o 
  -4  -6  -1     4280.79     4403.76    340.56 o 
  -3  -6  -1     6367.15     6189.95    351.38 o 
  -2  -6  -1     9291.98     8317.74    379.96 o 
  -1  -6  -1     3678.03     3867.10    337.05 o 
   0  -6  -1    30007.95    31315.22    755.68 o 
   1  -6  -1    16666.59    16193.03    775.22 o 
   2  -6  -1    10398.14     8929.30    521.13 o 
   3  -6  -1    27616.13    28707.53   1038.12 o 
   4  -6  -1    23210.18    23860.14    604.96 o 
   5  -6  -1     7994.95     9015.76    493.65 o 
   6  -6  -1    15990.91    16200.75    640.66 o 
   7  -6  -1    51701.55    51301.74   1217.28 o 
   8  -6  -1     4407.34     5196.31    448.54 o 
   9  -6  -1     5136.82     5309.45    495.21 o 
  10  -6  -1    20602.59    20424.03    665.99 o 
  11  -6  -1     3285.60     3524.46    278.14 o 
  12  -6  -1     3302.68     3240.37    473.43 o 
  13  -6  -1     8117.63     8819.88    755.00 o 
  14  -6  -1     2933.46     2829.17    502.99 o 
  15  -6  -1     2706.80     3057.84    538.77 o 
  -9  -5  -1     1800.54     1966.57    400.80 o 
  -8  -5  -1     9979.64    11747.66    692.42 o 
  -7  -5  -1     3695.67     3495.20    405.17 o 
  -6  -5  -1      114.73      289.04    200.97 o 
  -5  -5  -1    29931.19    30368.16   1130.68 o 
  -4  -5  -1     1135.62     1209.96    208.90 o 
  -3  -5  -1     1491.25     1537.64    200.42 o 
  -2  -5  -1    65655.61    68245.59   1552.46 o 
  -1  -5  -1     9360.41     9482.25    683.18 o 
   0  -5  -1    29063.11    31520.24    742.51 o 
   1  -5  -1    52384.69    53709.04   1742.30 o 
   2  -5  -1    35608.58    37981.66   1254.35 o 
   3  -5  -1     6868.61     7465.45    358.83 o 
   4  -5  -1     2889.14     3151.99    164.05 o 
   5  -5  -1    57369.84    56726.07   1273.28 o 
   6  -5  -1     7336.34     8803.93    593.21 o 
   7  -5  -1     1692.88     1772.38    279.49 o 
   8  -5  -1    73777.16    73219.49   4140.04 o 
   9  -5  -1     1194.59     1101.67    170.60 o 
  10  -5  -1     7350.95     7808.27    666.07 o 
  11  -5  -1    21536.39    23798.82   1014.53 o 
  12  -5  -1     9319.52     9853.34    771.07 o 
  13  -5  -1     5301.89     4617.10    603.58 o 
  14  -5  -1     4799.75     5240.91    659.59 o 
  15  -5  -1     8780.54     6093.39    737.89 o 
 -10  -4  -1     5513.05     4594.69    557.05 o 
  -9  -4  -1    44649.18    46124.03   1554.63 o 
  -8  -4  -1    22235.58    22432.12   1334.99 o 
  -6  -4  -1    57526.23    57114.11   2533.08 o 
  -5  -4  -1    78954.74    80717.90   1949.62 o 
  -4  -4  -1    14662.25    12420.84    536.27 o 
  -3  -4  -1    51120.68    50724.69   1276.32 o 
  -2  -4  -1   196584.13   198559.66   4042.15 o 
  -1  -4  -1     3150.54     3206.61    277.16 o 
   0  -4  -1     2035.58     2409.13    130.69 o 
   1  -4  -1   228674.52   223918.97   6606.75 o 
   2  -4  -1    33177.44    35523.77   1145.98 o 
   3  -4  -1     5682.25     6124.34    206.56 o 
   4  -4  -1    96106.95    95037.66   1943.59 o 
   5  -4  -1    35830.15    34167.46    837.79 o 
   6  -4  -1    11290.98    11781.80    619.14 o 
   7  -4  -1    19817.40    18900.51    576.38 o 
   8  -4  -1    46168.82    46705.82   1127.09 o 
   9  -4  -1     8354.32     8624.84    810.48 o 
  10  -4  -1      318.37      427.07    134.26 o 
  11  -4  -1    22250.24    23390.76    741.99 o 
  12  -4  -1     2233.91     2548.12    441.28 o 
  13  -4  -1      607.95     -104.75    250.97 o 
  14  -4  -1     8290.25     8474.53    809.44 o 
 -10  -3  -1     6440.93     6994.34    680.07 o 
  -9  -3  -1    35725.88    35783.88   1306.54 o 
  -8  -3  -1     2779.21     2350.15    371.82 o 
  -7  -3  -1     2047.97     1684.89    424.95 o 
  -6  -3  -1    52687.37    53657.21   1480.93 o 
  -5  -3  -1     1173.01     1364.20    233.37 o 
  -4  -3  -1     4964.92     4844.75    330.29 o 
  -3  -3  -1    58191.15    57814.73   1398.90 o 
  -2  -3  -1     4878.28     4955.78    298.94 o 
  -1  -3  -1    19136.20    19154.74    526.03 o 
   0  -3  -1     7280.76     7453.94    235.05 o 
   1  -3  -1    37691.18    39744.18   1273.02 o 
   2  -3  -1    72602.17    77288.25   1550.43 o 
   3  -3  -1     8046.43     9206.41    879.97 o 
   4  -3  -1    19459.37    20436.74    580.51 o 
   5  -3  -1    30512.18    32476.81   1142.87 o 
   6  -3  -1    19273.10    19981.49    540.86 o 
   7  -3  -1     1816.23     1496.22    149.03 o 
   8  -3  -1    16991.20    17291.68    531.68 o 
   9  -3  -1    20813.85    21745.00    989.12 o 
  10  -3  -1     2919.82     2875.10    244.99 o 
  11  -3  -1     7932.40     8186.11    452.95 o 
  12  -3  -1    13912.28    13674.47    879.45 o 
  13  -3  -1     7057.83     7506.42    694.33 o 
  14  -3  -1     4514.61     4727.55    634.18 o 
 -11  -2  -1     3387.98     2499.58    772.37 o 
 -10  -2  -1     1628.61     1103.39    351.14 o 
  -9  -2  -1     2176.48     1722.88    376.52 o 
  -8  -2  -1     9821.42     9924.28    625.09 o 
  -7  -2  -1     2316.67     2805.29    353.25 o 
  -6  -2  -1     2254.60     1767.92    280.75 o 
  -5  -2  -1    11650.60    11438.36    562.36 o 
  -4  -2  -1    18879.92    20112.32    972.01 o 
  -3  -2  -1    18949.55    19946.59    627.11 o 
  -2  -2  -1     9032.57     8893.43    404.98 o 
  -1  -2  -1    48096.63    50723.35    879.28 o 
   0  -2  -1    43246.71    45981.15    813.95 o 
   1  -2  -1    17942.08    20361.60    649.73 o 
   2  -2  -1    37389.59    39836.63    808.63 o 
   3  -2  -1    88808.52    86434.08   3687.87 o 
   4  -2  -1    17157.00    17769.15    457.46 o 
   5  -2  -1    10874.06    11492.79    345.66 o 
   6  -2  -1    79925.65    82706.38   2740.24 o 
   7  -2  -1    34400.43    34012.77   1707.56 o 
   8  -2  -1     6331.93     6554.18    297.10 o 
   9  -2  -1    18247.33    20271.69    624.08 o 
  10  -2  -1    30616.43    31207.69    886.93 o 
  11  -2  -1     4841.33     4890.40    773.92 o 
  12  -2  -1     7320.71     6406.59    621.73 o 
  13  -2  -1    10539.89    10642.04    813.07 o 
  14  -2  -1     1983.31     2175.28    481.21 o 
 -11  -1  -1     2531.30     2484.32    454.60 o 
 -10  -1  -1     1368.78     1760.67    395.79 o 
  -9  -1  -1     5013.69     5242.44    517.98 o 
  -8  -1  -1     2119.32     2068.42    469.02 o 
  -7  -1  -1    14179.68    14823.18    693.20 o 
  -6  -1  -1     5856.02     5952.75    219.29 o 
  -5  -1  -1     3154.64     3466.68    179.96 o 
  -4  -1  -1    37109.09    36777.11    710.08 o 
  -3  -1  -1      737.34      551.11     42.85 o 
  -2  -1  -1    20885.91    21165.50    613.47 o 
  -1  -1  -1    40579.02    42703.64   1873.23 o 
   0  -1  -1      536.97      758.95    158.47 o 
   1  -1  -1    73893.23    74198.91   1484.92 o 
   3  -1  -1    31787.43    32982.91    705.51 o 
   4  -1  -1    18466.06    17859.85    447.34 o 
   5  -1  -1      609.73      555.84     85.47 o 
   6  -1  -1    28077.22    27705.10    687.31 o 
   7  -1  -1    10788.43    11412.92    395.66 o 
   8  -1  -1     8384.05     8950.70    737.63 o 
   9  -1  -1    17834.15    17488.66    583.77 o 
  10  -1  -1       38.35       60.33    153.49 o 
  11  -1  -1    12124.42    13126.73    558.88 o 
  12  -1  -1     3515.00     3688.39    495.73 o 
  13  -1  -1      968.30      871.15    357.28 o 
 -12   0  -1     7232.18     8733.24    773.20 o 
 -11   0  -1     8902.70     7547.31    769.26 o 
 -10   0  -1    18509.02    18623.66   1525.29 o 
  -9   0  -1    53271.82    56093.58   2135.10 o 
  -8   0  -1     6018.74     5724.85    759.92 o 
  -7   0  -1     3355.17     2852.62    190.03 o 
  -6   0  -1   145103.44   145548.75   2702.85 o 
  -5   0  -1    10097.16     9933.57    290.47 o 
  -3   0  -1   217276.09   211213.06   3430.25 o 
  -2   0  -1    60827.20    64095.20   2852.11 o 
  -1   0  -1    24563.14    26614.05    743.38 o 
   1   0  -1   122452.42   123648.09   2306.85 o 
   2   0  -1    20218.54    22019.44    469.12 o 
   3   0  -1   116173.55   119617.95   2276.10 o 
   4   0  -1   103286.66   105622.23   2039.67 o 
   5   0  -1    10818.81     9415.17    390.72 o 
   6   0  -1     1829.15     1822.47    201.19 o 
   7   0  -1    56267.82    56569.44   1282.17 o 
   8   0  -1      891.50     1273.41    165.09 o 
   9   0  -1     4930.36     5377.96    324.85 o 
  10   0  -1    21676.45    21974.63    739.93 o 
  11   0  -1      358.97      347.17    178.80 o 
  12   0  -1     7533.70     8043.63    680.33 o 
  13   0  -1     4378.84     4715.62    592.69 o 
 -12   1  -1     3174.10     2782.95    496.22 o 
 -11   1  -1     4007.28     4174.91    527.94 o 
 -10   1  -1    58929.02    63697.45   1925.65 o 
  -9   1  -1     8840.57     8399.81    603.76 o 
  -8   1  -1    11627.32    12230.01    399.15 o 
  -7   1  -1    71397.94    73655.60   1416.31 o 
  -6   1  -1    39776.41    40670.39    865.50 o 
  -5   1  -1    27648.53    26347.44    624.22 o 
  -4   1  -1    26780.10    26389.87    619.71 o 
  -3   1  -1    67852.94    70469.19   1641.19 o 
  -2   1  -1     9249.34    10155.51    236.17 o 
  -1   1  -1      666.81      878.54    169.00 o 
   0   1  -1   107293.39   108108.55   1664.45 o 
   1   1  -1     1480.34     2143.17     75.96 o 
   2   1  -1    47846.61    49774.29    985.85 o 
   3   1  -1    12986.89    12838.58    476.02 o 
   4   1  -1     1743.35     1615.40    120.88 o 
   5   1  -1    44420.47    44158.25    986.98 o 
   6   1  -1      874.22      887.55    127.91 o 
   7   1  -1      601.31      605.04    126.78 o 
   8   1  -1    32390.11    32136.58    887.26 o 
   9   1  -1     4685.04     4558.30    318.62 o 
  10   1  -1     1481.07     1621.49    244.38 o 
  11   1  -1    10662.31    11277.76    552.76 o 
  12   1  -1     4076.64     3651.06    520.62 o 
 -13   2  -1     3938.80     4316.25    547.15 o 
 -12   2  -1     4909.27     4957.93    590.62 o 
 -11   2  -1      100.06      -23.65    231.55 o 
 -10   2  -1     5051.63     6232.03    808.93 o 
  -9   2  -1     8313.32     8958.73    363.43 o 
  -8   2  -1     7288.53     7725.78    328.95 o 
  -7   2  -1     4007.61     3858.63    233.68 o 
  -6   2  -1     6321.39     6958.52    301.75 o 
  -5   2  -1    41817.29    44732.42   1261.91 o 
  -4   2  -1     1921.35     2145.45    212.78 o 
  -3   2  -1     3640.69     3665.76    273.07 o 
  -2   2  -1   105320.59   103688.88   1746.38 o 
  -1   2  -1    17811.28    18583.61    302.50 o 
   0   2  -1    11037.11    12220.04    230.75 o 
   1   2  -1    95392.79    99139.02   1545.75 o 
   2   2  -1    47636.57    49914.16    815.09 o 
   3   2  -1    24407.51    24794.43    590.35 o 
   4   2  -1    45160.53    46376.41   1653.37 o 
   5   2  -1    38133.82    38554.97    911.28 o 
   6   2  -1    26840.69    27608.58    734.61 o 
   7   2  -1    15524.66    14854.49    516.87 o 
   8   2  -1    11145.13    11492.83    483.56 o 
   9   2  -1    18377.39    18609.24    680.91 o 
  10   2  -1    15823.35    15686.34    647.16 o 
  11   2  -1     6289.37     6897.13    605.66 o 
  12   2  -1     5785.81     6268.66    647.14 o 
 -13   3  -1      612.32      343.99    276.52 o 
 -12   3  -1     5016.93     4660.67    672.29 o 
 -11   3  -1     2647.44     2442.81    393.36 o 
 -10   3  -1     1416.33     1795.05    206.11 o 
  -9   3  -1      736.77      880.92    165.16 o 
  -8   3  -1    17150.10    17562.88    542.52 o 
  -7   3  -1       48.35      287.82    196.65 o 
  -6   3  -1      836.87      771.34    149.32 o 
  -5   3  -1    31937.53    32731.98    931.73 o 
  -4   3  -1    11073.30    11219.04    475.36 o 
  -3   3  -1    14885.91    15944.72    395.83 o 
  -2   3  -1    24395.76    23952.91    571.17 o 
  -1   3  -1   103089.28   107810.18   1708.15 o 
   0   3  -1     9970.56    10666.50    235.48 o 
   1   3  -1      781.06     1142.86    104.25 o 
   2   3  -1    54862.89    55809.23    923.11 o 
   3   3  -1     2085.00     1982.61     94.63 o 
   4   3  -1     7669.19     7992.78    290.51 o
[truncated: 468,502 more chars]
